# Supplementary material for: The Peripheral Blood Transcriptome Identifies the Presence and Extent of Disease in Idiopathic Pulmonary Fibrosis
Source: PLoS One. 2012 Jun 22;7(6):e37708. doi: 10.1371/journal.pone.0037708 (PMC3382229; doi:10.1371/journal.pone.0037708)
Supplement: Table S6 — Differentially-expressed genes between controls and mild IPF (DLCO >65%) using SAM at FDR of <1%. Agilent probe identifier, RefSeq number, and Entrez geneID number are presented. Fold change is log2. FDR is false discover rate (%). (XLSX) [file pone.0037708.s006.xlsx]

## Sheet: mild_vs_normal5%FDR_reanalysis0
PROBE	ACCNUM	SYMBOL	ENTREZID	DESCRIPTION	Score (d)	Fold Change (Log2)	FDR (%)
A_23_P10060	NA	NA	NA	NA	3.69914	1.16911	0
A_24_P751247	XM_001126712	NA	NA	NA	3.53076	1.20068	0
A_23_P374351	NM_173562	KCTD20	222658	potassium channel tetramerisation domain containing 20	4.18563	1.20966	0
A_24_P68649	NM_020216	RNPEP	6051	arginyl aminopeptidase (aminopeptidase B)	3.76223	1.21835	0
A_23_P206830	NM_016069	Magmas	51025	mitochondria-associated protein involved in granulocyte-macrophage colony-stimulating factor signal transduction	3.64324	1.21942	0
A_23_P91640	NM_020437	ASPHD2	57168	aspartate beta-hydroxylase domain containing 2	3.55639	1.22094	0
A_32_P108748	NA	NA	NA	NA	4.06018	1.23407	0
A_32_P9048	BC078172	NA	NA	NA	3.5945	1.25026	0
A_23_P217946	NM_022124	CDH23	64072	cadherin-related 23	3.46837	1.25245	0
A_24_P944827	AL122075	ATG7	10533	ATG7 autophagy related 7 homolog (S. cerevisiae)	3.54173	1.25327	0
A_24_P913900	X91815	SLC8A1	6546	solute carrier family 8 (sodium/calcium exchanger), member 1	4.13349	1.25948	0
A_23_P255016	NM_001025777	UGGT1	56886	UDP-glucose glycoprotein glucosyltransferase 1	4.08961	1.26444	0
A_23_P213959	NM_133263	PPARGC1B	133522	peroxisome proliferator-activated receptor gamma, coactivator 1 beta	3.47157	1.26569	0
A_23_P53838	NM_003749	IRS2	8660	insulin receptor substrate 2	3.58694	1.26639	0
A_24_P41882	NM_213636	PDLIM7	9260	PDZ and LIM domain 7 (enigma)	3.67211	1.26681	0
A_24_P942703	AK021965	LOC728153	728153	similar to FAM133B protein	3.53749	1.26752	0
A_32_P169574	NM_017602	OTUD5	55593	OTU domain containing 5	4.29797	1.26764	0
A_24_P72479	NM_006409	ARPC1A	10552	actin related protein 2/3 complex, subunit 1A, 41kDa	3.71666	1.26951	0
A_23_P15375	NM_024585	ARMC7	79637	armadillo repeat containing 7	3.67859	1.2738	0
A_23_P426565	NM_178519	C17orf55	284185	chromosome 17 open reading frame 55	3.91773	1.27419	0
A_23_P303317	NM_025112	ZXDC	79364	ZXD family zinc finger C	3.967	1.27771	0
A_23_P382148	NM_004161	RAB1A	5861	RAB1A, member RAS oncogene family	3.48143	1.28339	0
A_24_P406986	NM_199329	SLC43A3	29015	solute carrier family 43, member 3	4.45476	1.28726	0
A_23_P49033	NM_003099	SNX1	6642	sorting nexin 1	3.55756	1.29307	0
A_23_P143559	NM_007098	CLTCL1	8218	clathrin, heavy chain-like 1	4.3709	1.29343	0
A_23_P1038	NM_006618	KDM5B	10765	lysine (K)-specific demethylase 5B	3.50412	1.29427	0
A_24_P304987	NM_013260	SAP30BP	29115	SAP30 binding protein	3.57436	1.2965	0
A_23_P78835	NM_001002836	ZNF787	126208	zinc finger protein 787	3.82404	1.29894	0
A_23_P76386	NM_003044	SLC6A12	6539	solute carrier family 6 (neurotransmitter transporter, betaine/GABA), member 12	3.72312	1.30414	0
A_24_P4816	NM_031412	GABARAPL1	23710	GABA(A) receptor-associated protein like 1	3.64964	1.30943	0
A_23_P257250	NM_015196	KIAA0922	23240	KIAA0922	3.75226	1.31202	0
A_24_P803801	NM_032999	GTF2I	2969	general transcription factor IIi	3.70764	1.31696	0
A_23_P26511	NM_001031718	NA	NA	NA	3.6044	1.32061	0
A_23_P150876	NM_024667	VPS37B	79720	vacuolar protein sorting 37 homolog B (S. cerevisiae)	3.53144	1.32364	0
A_23_P66543	NM_014308	PIK3R5	23533	phosphoinositide-3-kinase, regulatory subunit 5	3.4743	1.32757	0
A_24_P42501	NM_001037171	ACOT9	23597	acyl-CoA thioesterase 9	3.49162	1.33074	0
A_23_P101111	NM_004715	CTDP1	9150	CTD (carboxy-terminal domain, RNA polymerase II, polypeptide A) phosphatase, subunit 1	4.11793	1.3323	0
A_23_P331479	BC066644	KIAA1949	170954	KIAA1949	3.69902	1.33234	0
A_24_P253818	NM_004475	FLOT2	2319	flotillin 2	4.0461	1.33387	0
A_23_P64090	NM_030981	RAB1B	81876	RAB1B, member RAS oncogene family	3.50073	1.33441	0
A_24_P282210	NM_005632	SOLH	6650	small optic lobes homolog (Drosophila)	3.58687	1.33694	0
A_23_P254601	NM_001662	ARF5	381	ADP-ribosylation factor 5	3.52713	1.33765	0
A_23_P213863	NA	NA	NA	NA	3.47523	1.33984	0
A_23_P376211	NM_007270	FKBP9	11328	FK506 binding protein 9, 63 kDa	3.73934	1.34038	0
A_24_P152937	NA	NA	NA	NA	4.78386	1.34342	0
A_23_P64785	NM_152320	ZNF641	121274	zinc finger protein 641	3.4956	1.34493	0
A_23_P116614	NM_001014811	ME3	10873	malic enzyme 3, NADP(+)-dependent, mitochondrial	4.79151	1.34872	0
A_23_P154585	NM_001042633	SNX21	90203	sorting nexin family member 21	3.86703	1.35226	0
A_23_P434352	NM_001750	CAST	831	calpastatin	3.86846	1.35259	0
A_23_P205724	NM_199043	C14orf102	55051	chromosome 14 open reading frame 102	3.69843	1.3543	0
A_23_P49412	NM_024031	PRR14	78994	proline rich 14	3.51762	1.35457	0
A_32_P144708	NM_203481	NA	NA	NA	3.54391	1.35494	0
A_23_P425752	NM_033219	TRIM14	9830	tripartite motif-containing 14	3.6469	1.35871	0
A_23_P87013	NM_001001522	TAGLN	6876	transgelin	3.648	1.35879	0
A_24_P135515	NA	NA	NA	NA	4.06834	1.36012	0
A_32_P225209	NA	NA	NA	NA	5.33837	1.36299	0
A_23_P36322	NM_001567	INPPL1	3636	inositol polyphosphate phosphatase-like 1	3.50835	1.36462	0
A_23_P106562	NM_000512	GALNS	2588	galactosamine (N-acetyl)-6-sulfate sulfatase	4.04953	1.36725	0
A_23_P5610	NM_001381	DOK1	1796	docking protein 1, 62kDa (downstream of tyrosine kinase 1)	3.57023	1.36978	0
A_24_P647146	NM_015401	HDAC7	51564	histone deacetylase 7	3.87569	1.3701	0
A_23_P214464	NM_001760	CCND3	896	cyclin D3	3.93912	1.37443	0
A_23_P89410	NM_003766	BECN1	8678	beclin 1, autophagy related	4.07702	1.37557	0
A_24_P126471	NM_020246	SLC12A9	56996	solute carrier family 12 (potassium/chloride transporters), member 9	4.18591	1.37713	0
A_24_P235643	NM_024040	CUEDC2	79004	CUE domain containing 2	3.91571	1.37904	0
A_23_P64102	NM_004292	RIN1	9610	Ras and Rab interactor 1	4.28821	1.37949	0
A_23_P305016	NM_006354	TADA3	10474	transcriptional adaptor 3	3.53877	1.38055	0
A_23_P431310	NM_170604	RASGRP4	115727	RAS guanyl releasing protein 4	3.83695	1.38167	0
A_24_P230130	XR_017566	NA	NA	NA	3.64979	1.38292	0
A_24_P138022	NM_014612	FAM120A	23196	family with sequence similarity 120A	3.62759	1.38777	0
A_23_P103070	NM_003405	YWHAH	7533	tyrosine 3-monooxygenase/tryptophan 5-monooxygenase activation protein, eta polypeptide	3.57278	1.38974	0
A_23_P46412	NM_002978	SCNN1D	6339	sodium channel, nonvoltage-gated 1, delta	3.60162	1.39103	0
A_23_P369502	NM_012387	PADI4	23569	peptidyl arginine deiminase, type IV	3.85092	1.39219	0
A_23_P57413	NM_014634	PPM1F	9647	protein phosphatase 1F (PP2C domain containing)	4.54944	1.39256	0
A_24_P346277	NM_003131	SRF	6722	serum response factor (c-fos serum response element-binding transcription factor)	3.48386	1.39405	0
A_32_P224149	NA	NA	NA	NA	3.79406	1.3975	0
A_24_P53215	NM_199242	UNC13D	201294	unc-13 homolog D (C. elegans)	3.53974	1.39881	0
A_23_P390044	NM_002359	MAFG	4097	v-maf musculoaponeurotic fibrosarcoma oncogene homolog G (avian)	3.83071	1.40315	0
A_23_P204702	NM_003217	TMBIM6	7009	transmembrane BAX inhibitor motif containing 6	4.26443	1.40484	0
A_23_P23141	NM_002107	H3F3A	3020	H3 histone, family 3A	3.57497	1.40622	0
A_24_P301655	NM_001772	CD33	945	CD33 molecule	3.73533	1.40823	0
A_23_P425104	NM_058243	BRD4	23476	bromodomain containing 4	3.94768	1.41353	0
A_23_P9591	NM_006816	LMAN2	10960	lectin, mannose-binding 2	3.66848	1.41478	0
A_23_P345581	NM_005253	FOSL2	2355	FOS-like antigen 2	3.79983	1.41501	0
A_24_P103922	NM_001329	CTBP2	1488	C-terminal binding protein 2	4.43901	1.41734	0
A_23_P53458	NM_014325	CORO1C	23603	coronin, actin binding protein, 1C	3.51053	1.41761	0
A_23_P39364	NM_004838	HOMER3	9454	homer homolog 3 (Drosophila)	3.74783	1.41899	0
A_24_P153840	NM_033086	FGD3	89846	FYVE, RhoGEF and PH domain containing 3	3.5499	1.42068	0
A_23_P78517	NM_007056	SFRS16	11129	splicing factor, arginine/serine-rich 16	4.2447	1.42127	0
A_23_P435501	NM_198941	SERINC3	10955	serine incorporator 3	3.57044	1.42222	0
A_32_P150721	NA	NA	NA	NA	3.62698	1.42308	0
A_23_P28084	CR601641	STX10	8677	syntaxin 10	3.7194	1.42454	0
A_23_P141126	NM_000154	GALK1	2584	galactokinase 1	3.79456	1.42586	0
A_24_P842002	NM_001014979	C16orf93	90835	chromosome 16 open reading frame 93	3.61315	1.42791	0
A_23_P32536	NM_053064	GNG2	54331	guanine nucleotide binding protein (G protein), gamma 2	3.55083	1.42798	0
A_23_P139260	NM_183233	SLC22A18	5002	solute carrier family 22, member 18	3.50248	1.43107	0
A_23_P168188	NM_001009991	SYTL3	94120	synaptotagmin-like 3	3.98578	1.43216	0
A_23_P202715	NM_016621	PHF21A	51317	PHD finger protein 21A	3.61308	1.43238	0
A_23_P50498	NM_000146	FTL	2512	ferritin, light polypeptide	3.61634	1.43239	0
A_24_P339059	NM_031476	CRISPLD2	83716	cysteine-rich secretory protein LCCL domain containing 2	3.83612	1.43464	0
A_24_P263653	NM_004946	DOCK2	1794	dedicator of cytokinesis 2	3.5685	1.43492	0
A_23_P382775	NM_014417	BBC3	27113	BCL2 binding component 3	3.50348	1.43647	0
A_32_P186889	NM_001043352	TPM3	7170	tropomyosin 3	4.14423	1.43686	0
A_23_P375494	NM_004364	CEBPA	1050	CCAAT/enhancer binding protein (C/EBP), alpha	4.46116	1.43873	0
A_23_P61149	NM_001017915	INPP5D	3635	inositol polyphosphate-5-phosphatase, 145kDa	3.70176	1.43956	0
A_23_P150903	NM_018099	FAR2	55711	fatty acyl CoA reductase 2	3.5668	1.44072	0
A_23_P331748	NM_001772	CD33	945	CD33 molecule	3.83902	1.442	0
A_24_P396650	NM_002953	RPS6KA1	6195	ribosomal protein S6 kinase, 90kDa, polypeptide 1	3.85726	1.44619	0
A_23_P26916	NM_001015053	HDAC5	10014	histone deacetylase 5	3.72737	1.44683	0
A_23_P3146	NM_004863	SPTLC2	9517	serine palmitoyltransferase, long chain base subunit 2	3.95	1.44842	0
A_24_P367576	AK125170	LOC100131993	100131993	similar to hCG2020760	4.15121	1.44891	0
A_24_P301954	AK001057	MGC16384	114130	hypothetical LOC114130	3.7976	1.44996	0
A_23_P92954	NM_000414	HSD17B4	3295	hydroxysteroid (17-beta) dehydrogenase 4	4.50795	1.45005	0
A_24_P287664	NM_004573	PLCB2	5330	phospholipase C, beta 2	3.6289	1.45208	0
A_23_P63798	NM_001300	KLF6	1316	Kruppel-like factor 6	3.77932	1.45332	0
A_24_P27977	NM_001001188	NA	NA	NA	4.58829	1.45339	0
A_23_P103885	NM_017900	AURKAIP1	54998	aurora kinase A interacting protein 1	3.98162	1.45397	0
A_23_P52647	NM_006795	EHD1	10938	EH-domain containing 1	4.02025	1.45891	0
A_24_P693448	AK023769	ZNF552	79818	zinc finger protein 552	3.51675	1.46109	0
A_23_P64661	NM_032496	ARHGAP9	64333	Rho GTPase activating protein 9	3.69669	1.46118	0
A_24_P450285	NM_001033658	NA	NA	NA	3.72723	1.46198	0
A_24_P550973	AK097411	LOC100133280	100133280	similar to Putative POM121-like protein 1-like	3.65914	1.4623	0
A_23_P151075	NM_001175	ARHGDIB	397	Rho GDP dissociation inhibitor (GDI) beta	3.85483	1.46327	0
A_23_P73589	NM_002444	MSN	4478	moesin	3.90582	1.46528	0
A_24_P417706	AK092842	MXD3	83463	MAX dimerization protein 3	3.70011	1.46529	0
A_23_P154070	NM_006000	TUBA4A	7277	tubulin, alpha 4a	3.72366	1.4657	0
A_24_P937546	AL832450	CMTM7	112616	CKLF-like MARVEL transmembrane domain containing 7	4.07822	1.4659	0
A_24_P322215	NM_144683	DHRS13	147015	dehydrogenase/reductase (SDR family) member 13	3.64743	1.46749	0
A_23_P37311	NM_014982	PCNX	22990	pecanex homolog (Drosophila)	3.56553	1.47041	0
A_23_P169423	NM_017811	UBE2R2	54926	ubiquitin-conjugating enzyme E2R 2	3.84052	1.4778	0
A_23_P22119	NM_201380	PLEC	5339	plectin	3.50418	1.47994	0
A_23_P31323	NM_001101	ACTB	60	actin, beta	3.47071	1.4804	0
A_23_P102109	NM_006000	TUBA4A	7277	tubulin, alpha 4a	4.08564	1.48378	0
A_23_P32233	NM_004235	KLF4	9314	Kruppel-like factor 4 (gut)	3.93453	1.48451	0
A_23_P121196	NM_024334	TMEM43	79188	transmembrane protein 43	3.98349	1.48519	0
A_23_P155057	NM_013385	CYTH4	27128	cytohesin 4	3.51328	1.48559	0
A_23_P23438	NM_022367	SEMA4A	64218	sema domain, immunoglobulin domain (Ig), transmembrane domain (TM) and short cytoplasmic domain, (semaphorin) 4A	3.54926	1.48567	0
A_32_P148914	BC037255	LOC389634	389634	hypothetical LOC389634	3.76948	1.48758	0
A_24_P106145	NM_017491	WDR1	9948	WD repeat domain 1	3.70377	1.48801	0
A_23_P56933	NM_020532	RTN4	57142	reticulon 4	4.60494	1.48876	0
A_24_P237036	NM_003807	TNFSF14	8740	tumor necrosis factor (ligand) superfamily, member 14	3.53749	1.48971	0
A_23_P315589	NM_015264	C22orf9	23313	chromosome 22 open reading frame 9	3.54343	1.49024	0
A_32_P5432	BC024155	NA	NA	NA	4.14025	1.49064	0
A_23_P19852	AB028946	IQCE	23288	IQ motif containing E	4.60762	1.49084	0
A_23_P350295	NA	NA	NA	NA	3.60611	1.49274	0
A_23_P48997	NM_003978	PSTPIP1	9051	proline-serine-threonine phosphatase interacting protein 1	4.21393	1.49337	0
A_24_P177795	NA	NA	NA	NA	3.70201	1.49489	0
A_23_P108604	NM_145686	MAP4K4	9448	mitogen-activated protein kinase kinase kinase kinase 4	4.0705	1.49713	0
A_23_P6746	NM_014869	IQSEC1	9922	IQ motif and Sec7 domain 1	3.71774	1.49737	0
A_23_P140591	NM_007011	ABHD2	11057	abhydrolase domain containing 2	3.99419	1.49857	0
A_23_P168692	NM_001014436	DBNL	28988	drebrin-like	4.40279	1.50033	0
A_32_P137939	NM_001101	ACTB	60	actin, beta	3.80012	1.50086	0
A_23_P368729	NM_007162	TFEB	7942	transcription factor EB	4.33214	1.50103	0
A_23_P158829	NM_004313	ARRB2	409	arrestin, beta 2	3.48854	1.50107	0
A_23_P142055	XM_172995	NA	NA	NA	3.49173	1.50643	0
A_23_P56228	NM_016573	GMIP	51291	GEM interacting protein	3.88914	1.50699	0
A_23_P66219	NM_002613	PDPK1	5170	3-phosphoinositide dependent protein kinase-1	3.7179	1.50993	0
A_23_P218774	NM_002872	RAC2	5880	ras-related C3 botulinum toxin substrate 2 (rho family, small GTP binding protein Rac2)	4.18365	1.51459	0
A_24_P395610	NM_201433	GAS7	8522	growth arrest-specific 7	4.62845	1.5152	0
A_23_P28263	NM_021198	CTDSP1	58190	CTD (carboxy-terminal domain, RNA polymerase II, polypeptide A) small phosphatase 1	3.80005	1.51754	0
A_23_P166297	NM_207630	NA	NA	NA	3.61749	1.51808	0
A_32_P36235	NM_004907	IER2	9592	immediate early response 2	3.73917	1.51848	0
A_24_P134526	NM_000714	TSPO	706	translocator protein (18kDa)	3.84953	1.51858	0
A_23_P201035	NM_001005749	GBA	2629	glucosidase, beta, acid	3.916	1.51903	0
A_24_P551302	BC038432	NA	NA	NA	3.54986	1.51985	0
A_23_P207138	NM_203351	MAP3K3	4215	mitogen-activated protein kinase kinase kinase 3	3.61499	1.52125	0
A_23_P413150	NM_015995	KLF13	51621	Kruppel-like factor 13	3.59998	1.52153	0
A_23_P368028	AF010315	TP53I11	9537	tumor protein p53 inducible protein 11	3.84361	1.52155	0
A_24_P401870	NM_207511	C9orf139	401563	chromosome 9 open reading frame 139	4.33421	1.52666	0
A_23_P26629	NM_013258	PYCARD	29108	PYD and CARD domain containing	3.80229	1.52934	0
A_23_P50368	NM_206818	OSCAR	126014	osteoclast associated, immunoglobulin-like receptor	4.08993	1.53065	0
A_23_P109201	NM_020531	C20orf3	57136	chromosome 20 open reading frame 3	3.68273	1.53156	0
A_23_P203790	NM_006812	OS9	10956	osteosarcoma amplified 9, endoplasmic reticulum lectin	4.6826	1.53217	0
A_23_P162846	NM_005561	LAMP1	3916	lysosomal-associated membrane protein 1	3.49887	1.53228	0
A_23_P16496	NA	NA	NA	NA	3.54328	1.53537	0
A_23_P22263	NM_079837	BANP	54971	BTG3 associated nuclear protein	3.48744	1.53699	0
A_23_P162589	NM_001017535	VDR	7421	vitamin D (1,25- dihydroxyvitamin D3) receptor	3.52472	1.54031	0
A_23_P57199	NM_080920	NA	NA	NA	4.8028	1.54199	0
A_23_P83045	NM_007126	VCP	7415	valosin-containing protein	4.38342	1.54332	0
A_24_P924721	NM_001018008	TPM1	7168	tropomyosin 1 (alpha)	3.84897	1.54423	0
A_23_P9293	NM_004817	TJP2	9414	tight junction protein 2 (zona occludens 2)	4.57273	1.54448	0
A_23_P250701	AB002342	WNK1	65125	WNK lysine deficient protein kinase 1	3.58839	1.55607	0
A_23_P147098	NM_145808	MTPN	136319	myotrophin	3.81015	1.56015	0
A_23_P212844	NM_006342	TACC3	10460	transforming, acidic coiled-coil containing protein 3	4.21768	1.56088	0
A_24_P344053	NM_015556	SIPA1L1	26037	signal-induced proliferation-associated 1 like 1	3.74159	1.56167	0
A_23_P381261	NM_139247	ADCY4	196883	adenylate cyclase 4	3.60115	1.56169	0
A_24_P323835	NM_002107	H3F3A	3020	H3 histone, family 3A	4.05385	1.56261	0
A_23_P160546	NM_001040217	FAM63A	55793	family with sequence similarity 63, member A	3.48603	1.56279	0
A_23_P133506	NM_024872	DOK3	79930	docking protein 3	4.26653	1.5691	0
A_32_P216015	NA	NA	NA	NA	4.01005	1.57057	0
A_23_P366455	NM_133264	WIPF2	147179	WAS/WASL interacting protein family, member 2	5.34594	1.57222	0
A_23_P139575	NM_001005354	PRR13	54458	proline rich 13	3.62754	1.57276	0
A_24_P69654	NM_001300	KLF6	1316	Kruppel-like factor 6	3.66631	1.57431	0
A_23_P206901	NM_017668	NDE1	54820	nudE nuclear distribution gene E homolog 1 (A. nidulans)	3.47044	1.57852	0
A_23_P38959	NM_005428	VAV1	7409	vav 1 guanine nucleotide exchange factor	3.78172	1.57878	0
A_23_P54636	NM_004691	ATP6V0D1	9114	ATPase, H+ transporting, lysosomal 38kDa, V0 subunit d1	3.59185	1.5788	0
A_23_P152727	NM_014798	PLEKHM1	9842	pleckstrin homology domain containing, family M (with RUN domain) member 1	4.10736	1.57939	0
A_23_P97046	NM_000478	ALPL	249	alkaline phosphatase, liver/bone/kidney	3.50843	1.5804	0
A_23_P208579	NA	NA	NA	NA	3.77681	1.58096	0
A_23_P61823	NM_001031677	RAB24	53917	RAB24, member RAS oncogene family	4.01147	1.58169	0
A_23_P202672	NM_002939	RNH1	6050	ribonuclease/angiogenin inhibitor 1	3.78091	1.58287	0
A_23_P215233	NM_020246	SLC12A9	56996	solute carrier family 12 (potassium/chloride transporters), member 9	4.31061	1.58394	0
A_24_P29723	NM_000941	POR	5447	P450 (cytochrome) oxidoreductase	3.6739	1.58413	0
A_32_P129810	AK098511	NA	NA	NA	3.60801	1.58443	0
A_23_P29083	NM_194255	SLC19A1	6573	solute carrier family 19 (folate transporter), member 1	3.49793	1.58456	0
A_23_P314024	NM_018950	HLA-F	3134	major histocompatibility complex, class I, F	4.03604	1.58476	0
A_23_P120566	NM_001042576	RRBP1	6238	ribosome binding protein 1 homolog 180kDa (dog)	4.48188	1.58531	0
A_23_P46844	NM_030912	TRIM8	81603	tripartite motif-containing 8	4.83548	1.58702	0
A_32_P103815	AK056836	LOC150166	150166	hypothetical protein LOC150166	4.77653	1.58858	0
A_32_P111565	NM_002032	FTH1	2495	ferritin, heavy polypeptide 1	3.86817	1.58903	0
A_23_P503182	NM_021962	ABR	29	active BCR-related gene	4.79573	1.59413	0
A_23_P12463	NM_002826	QSOX1	5768	quiescin Q6 sulfhydryl oxidase 1	5.16549	1.59529	0
A_23_P61426	NM_012331	MSRA	4482	methionine sulfoxide reductase A	4.14333	1.5969	0
A_23_P137276	NM_006738	AKAP13	11214	A kinase (PRKA) anchor protein 13	3.68952	1.59914	0
A_23_P218770	NM_002872	RAC2	5880	ras-related C3 botulinum toxin substrate 2 (rho family, small GTP binding protein Rac2)	4.74727	1.60157	0
A_24_P350124	NM_020954	RNF213	57674	ring finger protein 213	3.62551	1.60255	0
A_23_P257014	NM_005873	RGS19	10287	regulator of G-protein signaling 19	3.54827	1.60543	0
A_23_P35399	NM_145869	ANXA11	311	annexin A11	3.58952	1.60659	0
A_23_P82296	NM_005273	GNB2	2783	guanine nucleotide binding protein (G protein), beta polypeptide 2	3.58565	1.60964	0
A_23_P118266	NM_006885	ZFHX3	463	zinc finger homeobox 3	3.89096	1.6107	0
A_23_P161595	NM_017490	MARK2	2011	MAP/microtubule affinity-regulating kinase 2	4.15733	1.61079	0
A_24_P339664	NM_020170	NCLN	56926	nicalin homolog (zebrafish)	3.78323	1.61343	0
A_23_P258312	NM_145201	NAPRT1	93100	nicotinate phosphoribosyltransferase domain containing 1	4.46809	1.61662	0
A_24_P916228	NA	NA	NA	NA	3.68527	1.6206	0
A_23_P200126	NM_003684	MKNK1	8569	MAP kinase interacting serine/threonine kinase 1	4.40247	1.6242	0
A_32_P218030	BU633383	NA	NA	NA	3.55475	1.62684	0
A_23_P164179	NM_005749	TOB1	10140	transducer of ERBB2, 1	4.30399	1.62947	0
A_23_P57497	NM_002473	MYH9	4627	myosin, heavy chain 9, non-muscle	3.60765	1.63	0
A_24_P323610	NM_012335	MYO1F	4542	myosin IF	3.52336	1.63079	0
A_23_P126266	NM_021958	HLX	3142	H2.0-like homeobox	3.82294	1.63157	0
A_24_P348265	NM_133280	NA	NA	NA	3.68328	1.6318	0
A_23_P204847	NM_002298	LCP1	3936	lymphocyte cytosolic protein 1 (L-plastin)	4.40369	1.63617	0
A_23_P126135	NM_014874	MFN2	9927	mitofusin 2	3.50004	1.63943	0
A_23_P201711	NM_014624	S100A6	6277	S100 calcium binding protein A6	4.1196	1.64098	0
A_23_P105184	NM_001040118	ARAP1	116985	ArfGAP with RhoGAP domain, ankyrin repeat and PH domain 1	4.84565	1.6424	0
A_23_P144054	NM_006254	PRKCD	5580	protein kinase C, delta	3.74306	1.64308	0
A_23_P153311	NM_003331	TYK2	7297	tyrosine kinase 2	4.58853	1.6439	0
A_23_P145863	NM_005620	S100A11	6282	S100 calcium binding protein A11	3.51207	1.64419	0
A_24_P103469	NM_007161	LST1	7940	leukocyte specific transcript 1	3.50905	1.64464	0
A_23_P17706	NM_014339	IL17RA	23765	interleukin 17 receptor A	4.14628	1.64665	0
A_24_P70888	AB002313	PLXNB2	23654	plexin B2	3.56987	1.64696	0
A_23_P502314	NM_078481	CD97	976	CD97 molecule	3.94149	1.65079	0
A_24_P270144	NM_001040034	CD63	967	CD63 molecule	4.46097	1.653	0
A_24_P344251	NM_000887	ITGAX	3687	integrin, alpha X (complement component 3 receptor 4 subunit)	4.47058	1.65411	0
A_24_P349356	NM_207354	ANKRD13D	338692	ankyrin repeat domain 13 family, member D	3.59698	1.65481	0
A_24_P42495	BC010544	NA	NA	NA	3.92046	1.65695	0
A_23_P148768	NM_000130	F5	2153	coagulation factor V (proaccelerin, labile factor)	4.56999	1.65769	0
A_23_P101829	NM_004720	LPAR2	9170	lysophosphatidic acid receptor 2	3.58394	1.66331	0
A_23_P391198	NM_001002233	RAB11FIP1	80223	RAB11 family interacting protein 1 (class I)	3.59093	1.66694	0
A_23_P339191	NM_005188	CBL	867	Cas-Br-M (murine) ecotropic retroviral transforming sequence	4.05832	1.66959	0
A_24_P244356	NM_170722	NLRX1	79671	NLR family member X1	4.52211	1.67023	0
A_24_P206604	NM_004566	PFKFB3	5209	6-phosphofructo-2-kinase/fructose-2,6-biphosphatase 3	4.04973	1.67128	0
A_23_P14769	NM_002005	FES	2242	feline sarcoma oncogene	3.46722	1.67248	0
A_23_P54900	NM_016936	UBN1	29855	ubinuclein 1	3.70102	1.68005	0
A_23_P165219	NM_032152	PRAM1	84106	PML-RARA regulated adaptor molecule 1	3.68088	1.68065	0
A_23_P104464	NM_000698	ALOX5	240	arachidonate 5-lipoxygenase	3.67414	1.69127	0
A_23_P218549	NM_032571	EMR3	84658	egf-like module containing, mucin-like, hormone receptor-like 3	4.17385	1.69562	0
A_23_P423197	NM_002957	RXRA	6256	retinoid X receptor, alpha	4.61289	1.69846	0
A_24_P333733	NM_005177	ATP6V0A1	535	ATPase, H+ transporting, lysosomal V0 subunit a1	4.62877	1.69944	0
A_32_P48397	AB002313	PLXNB2	23654	plexin B2	3.8151	1.7011	0
A_23_P88626	NM_001150	ANPEP	290	alanyl (membrane) aminopeptidase	3.68787	1.70839	0
A_23_P38046	NM_024535	CORO7	79585	coronin 7	5.92043	1.71369	0
A_32_P155776	NM_001017421	NA	NA	NA	3.67489	1.71746	0
A_23_P159927	NM_001666	ARHGAP4	393	Rho GTPase activating protein 4	3.83683	1.71778	0
A_24_P734060	AL832183	LOC284454	284454	hypothetical protein LOC284454	4.13417	1.72122	0
A_23_P88819	NM_017458	MVP	9961	major vault protein	3.94881	1.72318	0
A_23_P413641	NM_020820	PREX1	57580	phosphatidylinositol-3,4,5-trisphosphate-dependent Rac exchange factor 1	4.25071	1.72618	0
A_23_P55936	NM_004107	FCGRT	2217	Fc fragment of IgG, receptor, transporter, alpha	3.66974	1.72728	0
A_23_P73429	NM_005335	HCLS1	3059	hematopoietic cell-specific Lyn substrate 1	3.75397	1.7281	0
A_23_P94800	NM_002961	S100A4	6275	S100 calcium binding protein A4	4.97893	1.73395	0
A_23_P141688	NM_006868	RAB31	11031	RAB31, member RAS oncogene family	3.66268	1.73675	0
A_23_P74229	NM_032017	STK40	83931	serine/threonine kinase 40	3.75746	1.73907	0
A_23_P208516	NM_024298	MBOAT7	79143	membrane bound O-acyltransferase domain containing 7	3.53762	1.7433	0
A_23_P111132	NM_005345	HSPA1A	3303	heat shock 70kDa protein 1A	3.70473	1.74491	0
A_23_P15995	NM_003830	SIGLEC5	8778	sialic acid binding Ig-like lectin 5	3.79494	1.74684	0
A_23_P213584	NM_002115	HK3	3101	hexokinase 3 (white cell)	3.71036	1.74729	0
A_23_P89589	NM_002616	PER1	5187	period homolog 1 (Drosophila)	3.5521	1.75109	0
A_23_P90041	NM_033297	NLRP12	91662	NLR family, pyrin domain containing 12	4.0456	1.75336	0
A_23_P103932	NM_001042747	FGR	2268	Gardner-Rasheed feline sarcoma viral (v-fgr) oncogene homolog	3.70127	1.75518	0
A_24_P93573	AF264622	NA	NA	NA	4.06677	1.75526	0
A_24_P192914	NM_153206	AMICA1	120425	adhesion molecule, interacts with CXADR antigen 1	3.94617	1.75812	0
A_23_P51926	NM_000952	PTAFR	5724	platelet-activating factor receptor	4.13503	1.75918	0
A_24_P226554	NM_001101	ACTB	60	actin, beta	4.31186	1.75944	0
A_23_P166087	NM_014737	RASSF2	9770	Ras association (RalGDS/AF-6) domain family member 2	3.72964	1.76348	0
A_23_P39931	NM_003494	DYSF	8291	dysferlin, limb girdle muscular dystrophy 2B (autosomal recessive)	3.92905	1.7677	0
A_24_P58337	NM_002032	FTH1	2495	ferritin, heavy polypeptide 1	5.12171	1.76908	0
A_23_P394216	NM_014844	TECPR2	9895	tectonin beta-propeller repeat containing 2	4.05707	1.77011	0
A_24_P326082	NM_005516	HLA-E	3133	major histocompatibility complex, class I, E	3.73526	1.77422	0
A_23_P158725	NM_001042422	SLC16A3	9123	solute carrier family 16, member 3 (monocarboxylic acid transporter 4)	4.02335	1.77817	0
A_23_P110212	NM_001995	ACSL1	2180	acyl-CoA synthetase long-chain family member 1	3.5803	1.78209	0
A_23_P154208	NM_017567	NAGK	55577	N-acetylglucosamine kinase	3.47076	1.78385	0
A_32_P820503	NM_002032	FTH1	2495	ferritin, heavy polypeptide 1	4.51182	1.78503	0
A_23_P54770	NM_018690	APOB48R	55911	apolipoprotein B48 receptor	4.20141	1.78621	0
A_23_P334021	NM_000876	IGF2R	3482	insulin-like growth factor 2 receptor	3.91256	1.7883	0
A_24_P254933	NA	NA	NA	NA	3.6417	1.79051	0
A_23_P137470	NM_020808	SIPA1L2	57568	signal-induced proliferation-associated 1 like 2	3.90975	1.79208	0
A_23_P34510	NM_198040	PHC2	1912	polyhomeotic homolog 2 (Drosophila)	4.03836	1.79576	0
A_24_P233995	NM_022746	MOSC1	64757	MOCO sulphurase C-terminal domain containing 1	4.63478	1.79929	0
A_23_P161190	NM_003380	VIM	7431	vimentin	4.454	1.80077	0
A_23_P67847	NM_024572	GALNT14	79623	UDP-N-acetyl-alpha-D-galactosamine:polypeptide N-acetylgalactosaminyltransferase 14 (GalNAc-T14)	3.47832	1.80228	0
A_32_P9127	NA	NA	NA	NA	3.58753	1.81	0
A_23_P125109	NA	NA	NA	NA	4.309	1.8198	0
A_23_P36745	NM_000690	ALDH2	217	aldehyde dehydrogenase 2 family (mitochondrial)	4.10064	1.82321	0
A_24_P273666	NM_001077489	GNAS	2778	GNAS complex locus	3.59151	1.82355	0
A_23_P153745	NM_006332	IFI30	10437	interferon, gamma-inducible protein 30	3.46836	1.82997	0
A_23_P27994	NM_003332	TYROBP	7305	TYRO protein tyrosine kinase binding protein	3.48291	1.83066	0
A_23_P154065	NM_006000	TUBA4A	7277	tubulin, alpha 4a	4.64279	1.84015	0
A_23_P368711	NM_006864	LILRB3	11025	leukocyte immunoglobulin-like receptor, subfamily B (with TM and ITIM domains), member 3	3.52697	1.84793	0
A_32_P118013	NA	NA	NA	NA	4.6065	1.85712	0
A_24_P287043	NM_006435	IFITM2	10581	interferon induced transmembrane protein 2 (1-8D)	3.66038	1.8612	0
A_23_P414913	NM_022343	GLIPR2	152007	GLI pathogenesis-related 2	4.59188	1.86159	0
A_23_P107401	NM_003255	TIMP2	7077	TIMP metallopeptidase inhibitor 2	3.9613	1.86606	0
A_23_P74138	NM_003564	TAGLN2	8407	transgelin 2	3.80074	1.86763	0
A_24_P76831	NM_000578	SLC11A1	6556	solute carrier family 11 (proton-coupled divalent metal ion transporters), member 1	4.12356	1.86935	0
A_23_P255884	NM_198252	GSN	2934	gelsolin (amyloidosis, Finnish type)	4.25321	1.87244	0
A_24_P113674	NM_005514	HLA-B	3106	major histocompatibility complex, class I, B	4.04296	1.88645	0
A_23_P312132	NM_000887	ITGAX	3687	integrin, alpha X (complement component 3 receptor 4 subunit)	3.80338	1.88694	0
A_24_P186370	NM_002444	MSN	4478	moesin	4.29038	1.88926	0
A_23_P254888	NM_003461	ZYX	7791	zyxin	3.69263	1.89404	0
A_24_P82419	NM_005324	H3F3B	3021	H3 histone, family 3B (H3.3B)	3.62376	1.89818	0
A_23_P119502	NM_003775	S1PR4	8698	sphingosine-1-phosphate receptor 4	3.71893	1.90229	0
A_32_P121085	NA	NA	NA	NA	4.06437	1.91045	0
A_24_P682285	NM_005345	HSPA1A	3303	heat shock 70kDa protein 1A	3.77282	1.91737	0
A_32_P118010	NA	NA	NA	NA	4.25205	1.92028	0
A_23_P48676	NM_002863	PYGL	5836	phosphorylase, glycogen, liver	4.40273	1.92057	0
A_24_P300777	NM_001109	ADAM8	101	ADAM metallopeptidase domain 8	4.18359	1.92087	0
A_32_P116203	NM_000265	NCF1	653361	neutrophil cytosolic factor 1	3.53975	1.92833	0
A_24_P213503	NM_006504	PTPRE	5791	protein tyrosine phosphatase, receptor type, E	3.67489	1.93425	0
A_24_P898915	NM_001004321	NA	NA	NA	3.92633	1.94806	0
A_23_P170186	NM_017570	OPLAH	26873	5-oxoprolinase (ATP-hydrolysing)	3.84885	1.94819	0
A_24_P123616	NM_005345	HSPA1A	3303	heat shock 70kDa protein 1A	4.2373	1.95927	0
A_23_P161194	NM_003380	VIM	7431	vimentin	4.83656	1.95998	0
A_23_P502312	NM_078481	CD97	976	CD97 molecule	5.54927	1.96586	0
A_23_P92082	NM_001064	TKT	7086	transketolase	4.199	1.97399	0
A_23_P873	BC031655	C1orf38	9473	chromosome 1 open reading frame 38	4.16867	1.99998	0
A_23_P126623	NM_002631	PGD	5226	phosphogluconate dehydrogenase	3.54076	2.00274	0
A_23_P13382	NM_001013254	LSP1	4046	lymphocyte-specific protein 1	4.16415	2.00451	0
A_24_P167877	NR_002603	NA	NA	NA	4.19213	2.00782	0
A_23_P27584	NM_001020818	MYADM	91663	myeloid-associated differentiation marker	3.85841	2.01009	0
A_23_P24384	NM_032251	CCDC88B	283234	coiled-coil domain containing 88B	5.23179	2.01524	0
A_23_P376557	NM_022468	MMP25	64386	matrix metallopeptidase 25	3.86802	2.02034	0
A_23_P75369	NM_006019	TCIRG1	10312	T-cell, immune regulator 1, ATPase, H+ transporting, lysosomal V0 subunit A3	4.72501	2.02553	0
A_24_P88690	NM_000578	SLC11A1	6556	solute carrier family 11 (proton-coupled divalent metal ion transporters), member 1	4.02602	2.03775	0
A_23_P31810	NM_005195	CEBPD	1052	CCAAT/enhancer binding protein (C/EBP), delta	4.7502	2.04328	0
A_23_P325438	NM_015171	XPO6	23214	exportin 6	3.84205	2.05984	0
A_32_P12183	NM_001013665	NA	NA	NA	3.69922	2.06013	0
A_23_P12680	NM_001042465	PSAP	5660	prosaposin	4.61846	2.06367	0
A_24_P283189	NM_000591	CD14	929	CD14 molecule	3.96028	2.07889	0
A_24_P390668	NM_005892	FMNL1	752	formin-like 1	4.81475	2.08666	0
A_24_P309317	NM_001042465	PSAP	5660	prosaposin	4.03571	2.08922	0
A_23_P44993	NM_006755	TALDO1	6888	transaldolase 1	4.13815	2.09494	0
A_23_P40174	NM_004994	MMP9	4318	matrix metallopeptidase 9 (gelatinase B, 92kDa gelatinase, 92kDa type IV collagenase)	3.65455	2.11321	0
A_23_P4096	NM_000717	CA4	762	carbonic anhydrase IV	3.91527	2.12862	0
A_24_P10233	NM_014326	DAPK2	23604	death-associated protein kinase 2	3.73226	2.14488	0
A_24_P89701	NM_000883	IMPDH1	3614	IMP (inosine monophosphate) dehydrogenase 1	5.02148	2.14957	0
A_23_P87049	NM_003105	SORL1	6653	sortilin-related receptor, L(DLR class) A repeats-containing	4.49761	2.15864	0
A_23_P135755	NM_001557	CXCR2	3579	chemokine (C-X-C motif) receptor 2	3.78512	2.19289	0
A_24_P81740	NM_006755	TALDO1	6888	transaldolase 1	4.12868	2.20644	0
A_32_P70158	NM_006864	LILRB3	11025	leukocyte immunoglobulin-like receptor, subfamily B (with TM and ITIM domains), member 3	3.96177	2.21175	0
A_23_P39925	NM_003494	DYSF	8291	dysferlin, limb girdle muscular dystrophy 2B (autosomal recessive)	3.95445	2.25307	0
A_23_P157879	NM_002003	FCN1	2219	ficolin (collagen/fibrinogen domain containing) 1	4.1525	2.27783	0
A_23_P49708	NM_002087	GRN	2896	granulin	4.99951	2.32794	0
A_24_P263793	NM_002003	FCN1	2219	ficolin (collagen/fibrinogen domain containing) 1	3.62217	2.34426	0
A_23_P157875	NM_002003	FCN1	2219	ficolin (collagen/fibrinogen domain containing) 1	4.03533	2.36374	0
A_23_P79398	NM_004633	IL1R2	7850	interleukin 1 receptor, type II	3.696	2.68971	0
A_24_P70480	NM_001817	CEACAM4	1089	carcinoembryonic antigen-related cell adhesion molecule 4	3.54309	4.01694	0
A_24_P325107	NM_020940	FAM160B1	57700	family with sequence similarity 160, member B1	3.26539	1.27762	0.117011
A_23_P164022	NM_033375	MYO1C	4641	myosin IC	3.26539	1.35054	0.117011
A_23_P106602	NM_031476	CRISPLD2	83716	cysteine-rich secretory protein LCCL domain containing 2	3.26542	1.49173	0.117011
A_24_P237270	NM_000675	ADORA2A	135	adenosine A2a receptor	3.27172	1.2192	0.11771
A_24_P384578	NM_013986	EWSR1	2130	Ewing sarcoma breakpoint region 1	3.27467	1.24767	0.11771
A_24_P373562	NM_018404	ADAP2	55803	ArfGAP with dual PH domains 2	3.27246	1.30502	0.11771
A_23_P23443	NM_024329	EFHD2	79180	EF-hand domain family, member D2	3.26974	1.34405	0.11771
A_23_P100788	NM_012448	STAT5B	6777	signal transducer and activator of transcription 5B	3.27018	1.47631	0.11771
A_23_P150818	AK093078	MBD6	114785	methyl-CpG binding domain protein 6	3.27537	1.56244	0.11771
A_24_P360269	NM_003730	RNASET2	8635	ribonuclease T2	3.26971	1.60736	0.11771
A_24_P296698	NM_145109	MAP2K3	5606	mitogen-activated protein kinase kinase 3	3.26959	1.66504	0.11771
A_23_P39665	NM_000578	SLC11A1	6556	solute carrier family 11 (proton-coupled divalent metal ion transporters), member 1	3.27319	1.80731	0.11771
A_23_P90601	NM_182915	STEAP3	55240	STEAP family member 3	3.28152	1.20317	0.119859
A_24_P573514	BC033528	NA	NA	NA	3.28001	1.31075	0.119859
A_23_P57927	NM_003773	HYAL2	8692	hyaluronoglucosaminidase 2	3.28577	1.31401	0.119859
A_24_P282434	NM_002843	PTPRJ	5795	protein tyrosine phosphatase, receptor type, J	3.28312	1.33524	0.119859
A_23_P343671	NA	NA	NA	NA	3.28247	1.39597	0.119859
A_24_P914348	BC032311	C13orf18	80183	chromosome 13 open reading frame 18	3.28134	1.47092	0.119859
A_23_P15394	NM_001251	CD68	968	CD68 molecule	3.27982	1.59949	0.119859
A_23_P411296	NM_005194	CEBPB	1051	CCAAT/enhancer binding protein (C/EBP), beta	3.2793	1.66555	0.119859
A_24_P71468	NM_012413	QPCT	25797	glutaminyl-peptide cyclotransferase	3.28659	1.72377	0.119859
A_23_P68851	NM_001039570	KREMEN1	83999	kringle containing transmembrane protein 1	3.27813	1.86617	0.119859
A_23_P126388	NM_031286	SH3BGRL3	83442	SH3 domain binding glutamic acid-rich protein like 3	3.29075	1.45376	0.122341
A_32_P35311	NM_004643	PABPN1	8106	poly(A) binding protein, nuclear 1	3.29547	1.27016	0.122594
A_32_P113404	NA	NA	NA	NA	3.29561	1.38667	0.122594
A_23_P203743	NM_012296	GAB2	9846	GRB2-associated binding protein 2	3.29721	1.57927	0.122594
A_24_P50950	AK095289	CCDC88B	283234	coiled-coil domain containing 88B	3.2989	1.41454	0.123362
A_23_P9166	NM_006289	TLN1	7094	talin 1	3.30029	1.45881	0.123362
A_32_P54442	NM_019015	CHPF2	54480	chondroitin polymerizing factor 2	3.30859	1.27779	0.123879
A_32_P223706	NA	NA	NA	NA	3.30549	1.29043	0.123879
A_23_P22200	NM_024095	ASB8	140461	ankyrin repeat and SOCS box-containing 8	3.30507	1.31758	0.123879
A_23_P256375	NM_004604	STX4	6810	syntaxin 4	3.30745	1.36162	0.123879
A_23_P98402	NM_001040455	SIDT2	51092	SID1 transmembrane family, member 2	3.30672	1.36316	0.123879
A_24_P220454	NM_181552	CUX1	1523	cut-like homeobox 1	3.30922	1.42491	0.123879
A_24_P826046	BC112296	NA	NA	NA	3.30235	1.45428	0.123879
A_23_P421423	NM_006291	TNFAIP2	7127	tumor necrosis factor, alpha-induced protein 2	3.30199	1.63318	0.123879
A_23_P30435	NM_006058	TNIP1	10318	TNFAIP3 interacting protein 1	3.31223	1.39844	0.125993
A_24_P389994	NM_023018	NADK	65220	NAD kinase	3.31236	1.57658	0.125993
A_24_P750164	AK055877	LOC151438	151438	hypothetical protein LOC151438	3.31059	1.6622	0.125993
A_23_P61551	NM_006110	CD2BP2	10421	CD2 (cytoplasmic tail) binding protein 2	3.31836	1.3159	0.126804
A_24_P71021	NM_002074	GNB1	2782	guanine nucleotide binding protein (G protein), beta polypeptide 1	3.31682	1.42158	0.126804
A_23_P24192	NM_015179	RRP12	23223	ribosomal RNA processing 12 homolog (S. cerevisiae)	3.31709	1.71566	0.126804
A_32_P34522	BC010544	NA	NA	NA	3.32067	1.46331	0.127625
A_23_P12549	NM_019043	APBB1IP	54518	amyloid beta (A4) precursor protein-binding, family B, member 1 interacting protein	3.32207	1.53369	0.127625
A_24_P188377	NM_000574	CD55	1604	CD55 molecule, decay accelerating factor for complement (Cromer blood group)	3.32273	1.68373	0.127625
A_24_P358760	AK090481	NA	NA	NA	3.32467	1.34114	0.128458
A_23_P202080	NM_030927	TSPAN14	81619	tetraspanin 14	3.32953	1.11955	0.128737
A_23_P141362	NM_001466	FZD2	2535	frizzled homolog 2 (Drosophila)	3.33398	1.30583	0.129019
A_32_P191074	NA	NA	NA	NA	3.3336	1.38308	0.129019
A_23_P330611	NM_001077269	WIPF1	7456	WAS/WASL interacting protein family, member 1	3.33492	1.5257	0.129019
A_23_P125107	NM_005514	HLA-B	3106	major histocompatibility complex, class I, B	3.33196	1.7896	0.129019
A_23_P134347	NM_019029	CPVL	54504	carboxypeptidase, vitellogenic-like	3.33916	1.34571	0.130155
A_23_P252825	NM_012235	SCAP	22937	SREBF chaperone	3.33896	1.41905	0.130155
A_24_P48539	NM_003830	SIGLEC5	8778	sialic acid binding Ig-like lectin 5	3.33813	1.57623	0.130155
A_23_P49686	AF090926	NA	NA	NA	3.35578	1.24991	0.131021
A_23_P114155	NM_015698	GPKOW	27238	G patch domain and KOW motifs	3.35003	1.25363	0.131021
A_23_P164331	NM_006310	NPEPPS	9520	aminopeptidase puromycin sensitive	3.34799	1.25943	0.131021
A_23_P252681	NM_005017	PCYT1A	5130	phosphate cytidylyltransferase 1, choline, alpha	3.35128	1.29269	0.131021
A_23_P10591	NM_001004431	METRNL	284207	meteorin, glial cell differentiation regulator-like	3.35161	1.30102	0.131021
A_23_P58763	NM_015946	PELO	53918	pelota homolog (Drosophila)	3.35508	1.36463	0.131021
A_23_P207896	NM_001893	CSNK1D	1453	casein kinase 1, delta	3.34808	1.39598	0.131021
A_24_P914940	BC010931	LOC729991	729991	hypothetical protein LOC729991	3.35061	1.40129	0.131021
A_23_P103084	NM_005488	TOM1	10043	target of myb1 (chicken)	3.35444	1.43061	0.131021
A_24_P921321	BC019824	PTPRJ	5795	protein tyrosine phosphatase, receptor type, J	3.35796	1.45357	0.131021
A_24_P74371	NM_000308	CTSA	5476	cathepsin A	3.35649	1.51409	0.131021
A_23_P24077	NM_022153	C10orf54	64115	chromosome 10 open reading frame 54	3.34942	1.64544	0.131021
A_23_P36305	NM_033388	ATG16L2	89849	ATG16 autophagy related 16-like 2 (S. cerevisiae)	3.35518	1.67557	0.131021
A_23_P51699	NM_004723	ARHGEF2	9181	Rho/Rac guanine nucleotide exchange factor (GEF) 2	3.36148	1.35745	0.13491
A_23_P212458	NM_013336	SEC61A1	29927	Sec61 alpha 1 subunit (S. cerevisiae)	3.36287	1.40066	0.13491
A_23_P104493	NM_001015880	PAPSS2	9060	3'-phosphoadenosine 5'-phosphosulfate synthase 2	3.36564	1.19261	0.135529
A_32_P58425	NM_153812	PHF13	148479	PHD finger protein 13	3.36777	1.32728	0.135529
A_23_P432591	NM_176816	CCDC125	202243	coiled-coil domain containing 125	3.36812	1.44161	0.135529
A_23_P101434	NM_033297	NLRP12	91662	NLR family, pyrin domain containing 12	3.36451	1.52785	0.135529
A_23_P423864	NM_198040	PHC2	1912	polyhomeotic homolog 2 (Drosophila)	3.36659	1.78896	0.135529
A_23_P101707	NM_005817	PLIN3	10226	perilipin 3	3.37251	1.53491	0.137101
A_23_P357147	NM_199424	WWP2	11060	WW domain containing E3 ubiquitin protein ligase 2	3.37517	1.26327	0.13742
A_24_P16124	NR_001590	IFITM4P	340198	interferon induced transmembrane protein 4 pseudogene	3.37748	1.4553	0.13742
A_23_P11262	NM_012151	F8A1	8263	coagulation factor VIII-associated (intronic transcript) 1	3.38255	1.40091	0.138062
A_23_P135769	NM_001101	ACTB	60	actin, beta	3.38158	1.51661	0.138062
A_24_P375949	XR_019375	NA	NA	NA	-4.65687	-1.8923	0.13871
A_24_P144275	NA	NA	NA	NA	-4.54746	-1.87571	0.13871
A_32_P189034	NA	NA	NA	NA	-4.30624	-1.74196	0.13871
A_24_P383130	NA	NA	NA	NA	-4.47729	-1.73729	0.13871
A_24_P67585	NM_016206	VGLL3	389136	vestigial like 3 (Drosophila)	-4.26152	-1.68355	0.13871
A_24_P212605	NA	NA	NA	NA	-4.27036	-1.66659	0.13871
A_23_P431591	NM_001014279	C5orf39	389289	chromosome 5 open reading frame 39	-4.30429	-1.64077	0.13871
A_24_P375237	NM_000976	RPL12	6136	ribosomal protein L12	-4.34344	-1.63746	0.13871
A_32_P162862	AY831680	NA	NA	NA	-4.38966	-1.56274	0.13871
A_23_P205944	NM_018148	LINS1	55180	lines homolog 1 (Drosophila)	-4.38943	-1.55983	0.13871
A_24_P772147	CR618720	LOC401504	401504	hypothetical gene supported by AK091718	-4.26271	-1.54038	0.13871
A_24_P118231	NM_001003803	ATP5S	27109	ATP synthase, H+ transporting, mitochondrial F0 complex, subunit s (factor B)	-4.88646	-1.36353	0.13871
A_24_P922969	NM_194301	RALGAPA1	253959	Ral GTPase activating protein, alpha subunit 1 (catalytic)	-4.34586	-1.34979	0.13871
A_23_P149221	NM_024602	HECTD3	79654	HECT domain containing 3	3.38798	1.24269	0.13871
A_24_P383788	NM_138368	DKFZp761E198	91056	DKFZp761E198 protein	3.3881	1.50473	0.13871
A_23_P87545	NM_021034	IFITM3	10410	interferon induced transmembrane protein 3 (1-8U)	3.38871	1.75122	0.13871
A_23_P415033	NM_138795	ARL8A	127829	ADP-ribosylation factor-like 8A	3.39375	1.24933	0.144123
A_23_P4536	NM_012307	EPB41L3	23136	erythrocyte membrane protein band 4.1-like 3	3.39809	1.2644	0.144476
A_23_P143356	AY007156	NA	NA	NA	3.3963	1.37175	0.144476
A_23_P204958	NM_014572	LATS2	26524	LATS, large tumor suppressor, homolog 2 (Drosophila)	3.39621	1.38036	0.144476
A_24_P37962	NM_002115	HK3	3101	hexokinase 3 (white cell)	3.39583	1.73677	0.144476
A_23_P105957	NM_001102	ACTN1	87	actinin, alpha 1	3.39544	1.8143	0.144476
A_24_P313597	NM_003766	BECN1	8678	beclin 1, autophagy related	3.4031	1.31752	0.146264
A_24_P81900	NM_006931	SLC2A3	6515	solute carrier family 2 (facilitated glucose transporter), member 3	3.40499	1.46733	0.146264
A_24_P325520	NM_002959	SORT1	6272	sortilin 1	3.4026	1.47117	0.146264
A_24_P842006	NM_001014979	C16orf93	90835	chromosome 16 open reading frame 93	3.41205	1.22161	0.147358
A_23_P66715	NM_033198	PIGS	94005	phosphatidylinositol glycan anchor biosynthesis, class S	3.4072	1.22832	0.147358
A_24_P306558	NM_014972	TCF25	22980	transcription factor 25 (basic helix-loop-helix)	3.40946	1.25911	0.147358
A_23_P318604	BC004544	CYHR1	50626	cysteine/histidine-rich 1	3.41115	1.30113	0.147358
A_23_P17855	NM_001039141	TRIOBP	11078	TRIO and F-actin binding protein	3.40673	1.42856	0.147358
A_24_P289471	NM_003730	RNASET2	8635	ribonuclease T2	3.40703	1.84756	0.147358
A_23_P365189	NM_015099	CAMTA2	23125	calmodulin binding transcription activator 2	3.42399	1.21906	0.149596
A_23_P408328	NM_138632	TRIOBP	11078	TRIO and F-actin binding protein	3.42237	1.2254	0.149596
A_24_P295412	NM_007126	VCP	7415	valosin-containing protein	3.42353	1.50304	0.149596
A_23_P75786	NM_016582	SLC15A3	51296	solute carrier family 15, member 3	3.42578	1.56918	0.149596
A_23_P167389	NM_022481	ARAP3	64411	ArfGAP with RhoGAP domain, ankyrin repeat and PH domain 3	3.42462	1.70361	0.149596
A_32_P30898	AA593970	MXD1	4084	MAX dimerization protein 1	3.42422	1.7173	0.149596
A_23_P111206	NM_004117	FKBP5	2289	FK506 binding protein 5	3.42163	2.17222	0.149596
A_23_P502957	NM_021810	CDH26	60437	cadherin 26	3.43078	1.3302	0.152295
A_23_P142272	NM_019088	PAF1	54623	Paf1, RNA polymerase II associated factor, homolog (S. cerevisiae)	3.42942	1.38678	0.152295
A_24_P925241	AK000422	STARD10	10809	StAR-related lipid transfer (START) domain containing 10	3.43539	1.26481	0.153084
A_23_P202939	NM_001642	APLP2	334	amyloid beta (A4) precursor-like protein 2	3.43751	1.44941	0.153482
A_23_P5273	NM_014963	SBNO2	22904	strawberry notch homolog 2 (Drosophila)	3.44443	1.43759	0.153882
A_32_P181339	NA	NA	NA	NA	3.44088	1.45246	0.153882
A_24_P140621	NM_024565	CCNJL	79616	cyclin J-like	3.44277	1.48415	0.153882
A_32_P5251	NM_001033603	NA	NA	NA	3.44206	1.71292	0.153882
A_23_P137103	NM_001416	EIF4A1	1973	eukaryotic translation initiation factor 4A1	3.45004	1.36365	0.155501
A_23_P76901	NM_015549	PLEKHG3	26030	pleckstrin homology domain containing, family G (with RhoGef domain) member 3	3.44727	1.60167	0.155501
A_23_P154605	NM_018837	SULF2	55959	sulfatase 2	3.44952	1.75877	0.155501
A_23_P22444	NM_002621	CFP	5199	complement factor properdin	3.4479	1.80734	0.155501
A_32_P12214	NM_001013699	H3F3C	440093	H3 histone, family 3C	3.45232	1.44073	0.157156
A_24_P896619	NA	NA	NA	NA	3.45676	1.32562	0.157575
A_32_P124926	NA	NA	NA	NA	3.45695	1.3366	0.157575
A_24_P45251	NM_020137	GRIPAP1	56850	GRIP1 associated protein 1	3.45673	1.34585	0.157575
A_24_P667838	NA	NA	NA	NA	3.4606	1.40621	0.157575
A_23_P361820	NM_015104	ATG2A	23130	ATG2 autophagy related 2 homolog A (S. cerevisiae)	3.46356	1.48505	0.157575
A_23_P408830	NM_172215	CAMKK2	10645	calcium/calmodulin-dependent protein kinase kinase 2, beta	3.45778	1.52035	0.157575
A_24_P585004	NA	NA	NA	NA	3.45801	1.53176	0.157575
A_23_P335398	NA	NA	NA	NA	3.45668	1.55382	0.157575
A_23_P142447	NM_012335	MYO1F	4542	myosin IF	3.46467	1.83847	0.157575
A_23_P38795	NM_002029	FPR1	2357	formyl peptide receptor 1	3.4626	1.86667	0.157575
A_24_P281338	NA	NA	NA	NA	-3.93673	-1.70412	0.199968
A_24_P153207	CR627133	ZNF850P	342892	zinc finger protein 850 (pseudogene)	-3.94443	-1.3597	0.199968
A_32_P108254	NM_017565	FAM20A	54757	family with sequence similarity 20, member A	3.19401	1.27057	0.199968
A_24_P912439	AB075848	AKNA	80709	AT-hook transcription factor	3.19455	1.3078	0.199968
A_23_P353888	NM_203447	DOCK8	81704	dedicator of cytokinesis 8	3.19293	1.31435	0.199968
A_32_P105694	NA	NA	NA	NA	3.19244	1.36461	0.199968
A_24_P924915	NM_007011	ABHD2	11057	abhydrolase domain containing 2	3.19314	1.36673	0.199968
A_23_P131417	NM_005336	HDLBP	3069	high density lipoprotein binding protein	3.19077	1.47594	0.199968
A_23_P3532	NM_004862	LITAF	9516	lipopolysaccharide-induced TNF factor	3.19054	1.48479	0.199968
A_24_P290770	NM_001003941	OGDH	4967	oxoglutarate (alpha-ketoglutarate) dehydrogenase (lipoamide)	3.19934	1.17826	0.20306
A_23_P66787	U18197	ACLY	47	ATP citrate lyase	3.19784	1.25803	0.20306
A_24_P285032	NM_006123	IDS	3423	iduronate 2-sulfatase	3.19852	1.29019	0.20306
A_32_P88479	NM_015264	C22orf9	23313	chromosome 22 open reading frame 9	3.19845	1.30573	0.20306
A_23_P315933	NM_031295	NA	NA	NA	3.19848	1.32923	0.20306
A_23_P35349	NM_021738	SVIL	6840	supervillin	3.19833	1.3673	0.20306
A_24_P677525	AF336795	PLXNB2	23654	plexin B2	3.19894	1.3931	0.20306
A_23_P156284	NM_080881	DBN1	1627	drebrin 1	3.19764	1.42224	0.20306
A_23_P76969	NM_015556	SIPA1L1	26037	signal-induced proliferation-associated 1 like 1	3.19733	1.49525	0.20306
A_24_P161933	CR608347	HLA-B	3106	major histocompatibility complex, class I, B	3.20027	2.27197	0.20306
A_23_P135061	NM_003389	CORO2A	7464	coronin, actin binding protein, 2A	3.20853	1.32169	0.20661
A_23_P206371	NM_003946	NOL3	8996	nucleolar protein 3 (apoptosis repressor with CARD domain)	3.20963	1.25178	0.206972
A_23_P27827	NM_015898	ZBTB7A	51341	zinc finger and BTB domain containing 7A	3.21094	1.39794	0.206972
A_23_P207131	NM_203351	MAP3K3	4215	mitogen-activated protein kinase kinase kinase 3	3.20975	1.47278	0.206972
A_24_P773012	NA	NA	NA	NA	3.20959	1.82395	0.206972
A_24_P104174	NM_016281	TAOK3	51347	TAO kinase 3	3.21876	1.35055	0.208432
A_23_P4425	NM_002018	FLII	2314	flightless I homolog (Drosophila)	3.21639	1.48161	0.208432
A_23_P142310	NM_017572	MKNK2	2872	MAP kinase interacting serine/threonine kinase 2	3.21715	1.51283	0.208432
A_23_P200829	NM_015326	SRGAP2	23380	SLIT-ROBO Rho GTPase activating protein 2	3.21632	1.51884	0.208432
A_23_P500741	NM_005187	CBFA2T3	863	core-binding factor, runt domain, alpha subunit 2; translocated to, 3	3.21852	1.54158	0.208432
A_23_P203891	NM_006312	NCOR2	9612	nuclear receptor co-repressor 2	3.21745	1.54823	0.208432
A_23_P163458	NM_139265	EHD4	30844	EH-domain containing 4	3.22313	1.22161	0.210661
A_23_P132226	NM_001008566	TPST2	8459	tyrosylprotein sulfotransferase 2	3.22379	1.32763	0.210661
A_23_P100632	NM_001002033	HN1	51155	hematological and neurological expressed 1	3.22445	1.77775	0.210661
A_23_P42746	NM_000265	NCF1	653361	neutrophil cytosolic factor 1	3.22148	1.81197	0.210661
A_23_P122863	NM_001001555	GRB10	2887	growth factor receptor-bound protein 10	3.22304	2.03669	0.210661
A_23_P164691	NM_002162	ICAM3	3385	intercellular adhesion molecule 3	3.22715	2.02661	0.212556
A_24_P636390	AF009267	NA	NA	NA	3.23163	1.31705	0.212939
A_32_P223140	NM_145313	RASGEF1A	221002	RasGEF domain family, member 1A	3.23047	1.35413	0.212939
A_23_P334709	NM_007270	FKBP9	11328	FK506 binding protein 9, 63 kDa	3.23171	1.37618	0.212939
A_24_P125561	NM_014441	SIGLEC9	27180	sialic acid binding Ig-like lectin 9	3.23262	1.39451	0.212939
A_24_P392713	AK124741	NA	NA	NA	-3.99636	-1.9758	0.214485
A_24_P256037	XR_019059	NA	NA	NA	-4.06281	-1.73824	0.214485
A_24_P717305	NA	NA	NA	NA	-4.02438	-1.71704	0.214485
A_24_P204604	NA	NA	NA	NA	-3.97299	-1.70084	0.214485
A_32_P71744	BG695979	NA	NA	NA	-3.98481	-1.68408	0.214485
A_24_P41180	NM_001009	RPS5	6193	ribosomal protein S5	-4.08636	-1.64854	0.214485
A_24_P118862	NM_178549	ZNF678	339500	zinc finger protein 678	-3.98095	-1.63056	0.214485
A_32_P18493	XR_015398	NA	NA	NA	-4.06921	-1.57783	0.214485
A_24_P393141	NA	NA	NA	NA	-4.02695	-1.56841	0.214485
A_24_P358868	XR_017338	NA	NA	NA	-4.07646	-1.54197	0.214485
A_24_P409670	AK098175	ZNF283	284349	zinc finger protein 283	-4.04963	-1.47155	0.214485
A_24_P677634	NR_002933	LOC493754	493754	RAB guanine nucleotide exchange factor (GEF) 1 pseudogene	-4.03388	-1.44012	0.214485
A_23_P35205	NA	NA	NA	NA	-3.97058	-1.43479	0.214485
A_24_P401241	NM_198893	ZNF160	90338	zinc finger protein 160	-3.98675	-1.43211	0.214485
A_23_P103720	NM_024758	AGMAT	79814	agmatine ureohydrolase (agmatinase)	-4.07748	-1.35005	0.214485
A_23_P62042	BC064553	PRH1	5554	proline-rich protein HaeIII subfamily 1	-4.02416	-1.34027	0.214485
A_24_P941188	AB007928	OTUD3	23252	OTU domain containing 3	-4.06947	-1.22917	0.214485
A_24_P195454	NA	NA	NA	NA	-3.99002	-1.22753	0.214485
A_23_P92602	NR_002451	ABCA11P	79963	ATP-binding cassette, sub-family A (ABC1), member 11 (pseudogene)	-3.99787	-1.19781	0.214485
A_23_P145569	NM_153187	SLC22A1	6580	solute carrier family 22 (organic cation transporter), member 1	3.23459	1.22324	0.214485
A_23_P126241	NM_003760	EIF4G3	8672	eukaryotic translation initiation factor 4 gamma, 3	3.23685	1.24512	0.214485
A_24_P370372	NM_014292	CBX6	23466	chromobox homolog 6	3.2391	1.26444	0.214485
A_23_P164946	NM_001039885	FKRP	79147	fukutin related protein	3.23896	1.29734	0.214485
A_23_P163639	NM_013275	ANKRD11	29123	ankyrin repeat domain 11	3.24291	1.32434	0.214485
A_24_P247987	BC010099	C16orf57	79650	chromosome 16 open reading frame 57	3.23731	1.32801	0.214485
A_24_P224727	NM_004364	CEBPA	1050	CCAAT/enhancer binding protein (C/EBP), alpha	3.2344	1.32832	0.214485
A_24_P174550	NM_001664	RHOA	387	ras homolog gene family, member A	3.23629	1.40645	0.214485
A_23_P502224	NM_007326	CYB5R3	1727	cytochrome b5 reductase 3	3.23964	1.42328	0.214485
A_32_P444104	BX640708	LOC284454	284454	hypothetical protein LOC284454	3.24209	1.51349	0.214485
A_23_P157117	NM_182898	CREB5	9586	cAMP responsive element binding protein 5	3.23835	1.64719	0.214485
A_23_P136325	NM_133264	WIPF2	147179	WAS/WASL interacting protein family, member 2	3.24758	1.22373	0.226835
A_23_P208340	NM_020428	SLC44A2	57153	solute carrier family 44, member 2	3.24653	1.41599	0.226835
A_24_P101771	NA	NA	NA	NA	3.2461	2.09712	0.226835
A_23_P392383	NM_033551	LARP1	23367	La ribonucleoprotein domain family, member 1	3.25157	1.21076	0.228149
A_23_P92623	NM_000944	PPP3CA	5530	protein phosphatase 3 (formerly 2B), catalytic subunit, alpha isoform	3.25089	1.41602	0.228149
A_23_P429560	NM_018984	SSH1	54434	slingshot homolog 1 (Drosophila)	3.25027	1.44678	0.228149
A_23_P29036	NM_005534	IFNGR2	3460	interferon gamma receptor 2 (interferon gamma transducer 1)	3.25146	1.44746	0.228149
A_32_P234459	NR_001434	HLA-H	3136	major histocompatibility complex, class I, H (pseudogene)	3.24943	2.37122	0.228149
A_23_P41824	NA	NA	NA	NA	3.25435	1.16825	0.230372
A_32_P116271	BC033127	C4orf12	404201	chromosome 4 open reading frame 12	3.25438	1.22762	0.230372
A_24_P342178	BC020868	STAT5B	6777	signal transducer and activator of transcription 5B	3.25811	1.31847	0.230372
A_23_P384405	NM_001440	EXTL3	2137	exostoses (multiple)-like 3	3.25896	1.39434	0.230372
A_24_P96171	NM_030578	B9D2	80776	B9 protein domain 2	3.25573	1.48331	0.230372
A_24_P174563	NM_025196	GRPEL1	80273	GrpE-like 1, mitochondrial (E. coli)	3.26067	1.35231	0.23264
A_23_P85903	NM_003268	TLR5	7100	toll-like receptor 5	3.2632	1.47735	0.23264
A_23_P206960	NM_003003	SEC14L1	6397	SEC14-like 1 (S. cerevisiae)	3.26311	1.61664	0.23264
A_24_P357760	BC052613	RPS6P6	728131	ribosomal protein S6 pseudogene 6	-3.54873	-1.63624	0.235108
A_32_P226858	NA	NA	NA	NA	-3.55238	-1.39781	0.235108
A_23_P149075	NM_018067	MAP7D1	55700	MAP7 domain containing 1	3.10237	1.39258	0.235108
A_23_P259632	NM_031925	TMEM120A	83862	transmembrane protein 120A	3.10355	1.4243	0.235108
A_23_P50504	NM_000146	FTL	2512	ferritin, light polypeptide	3.10351	1.68196	0.235108
A_24_P698376	NA	NA	NA	NA	-3.55757	-1.46909	0.236678
A_23_P62371	NM_000116	TAZ	6901	tafazzin	3.10683	1.21457	0.236678
A_23_P24796	NM_032127	FAM160A2	84067	family with sequence similarity 160, member A2	3.11253	1.26814	0.236678
A_24_P369898	NA	NA	NA	NA	3.11139	1.27956	0.236678
A_23_P104351	NM_207009	FAM45A	404636	family with sequence similarity 45, member A	3.10814	1.29935	0.236678
A_23_P50710	NM_001082	CYP4F2	8529	cytochrome P450, family 4, subfamily F, polypeptide 2	3.10967	1.32193	0.236678
A_23_P142421	NM_014727	MLL4	9757	myeloid/lymphoid or mixed-lineage leukemia 4	3.10987	1.36655	0.236678
A_23_P156748	NM_015245	ANKS1A	23294	ankyrin repeat and sterile alpha motif domain containing 1A	3.11254	1.40393	0.236678
A_23_P51853	NM_032283	ZDHHC18	84243	zinc finger, DHHC-type containing 18	3.10669	1.43145	0.236678
A_23_P383986	NM_015892	CHST15	51363	carbohydrate (N-acetylgalactosamine 4-sulfate 6-O) sulfotransferase 15	3.10827	1.64625	0.236678
A_23_P201747	NA	NA	NA	NA	3.11037	1.75386	0.236678
A_23_P129246	NM_025201	PLEKHO2	80301	pleckstrin homology domain containing, family O member 2	3.1166	1.38142	0.240205
A_23_P68198	NM_015677	SH3YL1	26751	SH3 domain containing, Ysc84-like 1 (S. cerevisiae)	-3.56451	-1.34725	0.240531
A_24_P289376	NM_001013649	C2orf68	388969	chromosome 2 open reading frame 68	3.11806	1.18289	0.240531
A_24_P17710	NM_015990	KLHL5	51088	kelch-like 5 (Drosophila)	3.12215	1.2458	0.240531
A_23_P252721	NM_182643	DLC1	10395	deleted in liver cancer 1	3.11785	1.24971	0.240531
A_23_P379649	NM_001003940	BMF	90427	Bcl2 modifying factor	3.11867	1.27555	0.240531
A_23_P252903	NM_001037633	SIL1	64374	SIL1 homolog, endoplasmic reticulum chaperone (S. cerevisiae)	3.11938	1.28581	0.240531
A_23_P216278	NM_018482	ASAP1	50807	ArfGAP with SH3 domain, ankyrin repeat and PH domain 1	3.11819	1.37321	0.240531
A_23_P77859	NM_203411	TMEM88	92162	transmembrane protein 88	3.1227	1.52946	0.240531
A_23_P128624	NM_024537	CARS2	79587	cysteinyl-tRNA synthetase 2, mitochondrial (putative)	3.12295	1.62048	0.240531
A_23_P99661	NM_018071	FLJ10357	55701	hypothetical protein FLJ10357	3.11763	1.80204	0.240531
A_23_P30848	NM_005516	HLA-E	3133	major histocompatibility complex, class I, E	3.11918	1.81148	0.240531
A_23_P213385	NM_006317	BASP1	10409	brain abundant, membrane attached signal protein 1	3.11784	1.91477	0.240531
A_24_P307205	XR_018138	NA	NA	NA	-3.57168	-1.98853	0.244512
A_24_P324674	NM_002348	LY9	4063	lymphocyte antigen 9	-3.56799	-1.35078	0.244512
A_32_P145856	NA	NA	NA	NA	-3.57838	-1.93284	0.245189
A_32_P76811	AK092748	RP3-377H14.5	285830	hypothetical LOC285830	-3.5757	-1.6176	0.245189
A_23_P39076	NM_006270	RRAS	6237	related RAS viral (r-ras) oncogene homolog	3.1288	1.29019	0.245189
A_23_P165548	NM_022460	HS1BP3	64342	HCLS1 binding protein 3	3.13067	1.34466	0.245189
A_23_P55319	NM_004475	FLOT2	2319	flotillin 2	3.1306	1.60299	0.245189
A_24_P376287	NM_019594	LRRC8A	56262	leucine rich repeat containing 8 family, member A	3.13847	1.19038	0.246896
A_23_P416686	NM_020155	GPR137	56834	G protein-coupled receptor 137	3.13494	1.20471	0.246896
A_24_P15043	NM_025010	KLHL18	23276	kelch-like 18 (Drosophila)	3.13729	1.25548	0.246896
A_23_P162559	NM_139015	UNQ1887	121665	signal peptide peptidase 3	3.13819	1.31163	0.246896
A_23_P38154	NM_004110	FDXR	2232	ferredoxin reductase	3.14148	1.3541	0.246896
A_32_P86623	NM_004729	ZBED1	9189	zinc finger, BED-type containing 1	3.13798	1.35844	0.246896
A_24_P631993	NA	NA	NA	NA	3.13707	1.39733	0.246896
A_23_P27936	NM_006532	ELL	8178	elongation factor RNA polymerase II	3.14329	1.41365	0.246896
A_23_P145264	NM_018950	HLA-F	3134	major histocompatibility complex, class I, F	3.14253	1.459	0.246896
A_23_P168836	NM_173174	PTK2B	2185	PTK2B protein tyrosine kinase 2 beta	3.13381	1.46743	0.246896
A_23_P36562	NM_002205	ITGA5	3678	integrin, alpha 5 (fibronectin receptor, alpha polypeptide)	3.13509	1.47674	0.246896
A_23_P213000	NM_017491	WDR1	9948	WD repeat domain 1	3.13573	1.50856	0.246896
A_23_P500251	NM_003404	YWHAB	7529	tyrosine 3-monooxygenase/tryptophan 5-monooxygenase activation protein, beta polypeptide	3.13475	1.59276	0.246896
A_24_P107695	NM_001102	ACTN1	87	actinin, alpha 1	3.13806	1.77775	0.246896
A_23_P4662	NM_005178	BCL3	602	B-cell CLL/lymphoma 3	3.13566	2.02195	0.246896
A_23_P17560	NM_004798	KIF3B	9371	kinesin family member 3B	3.18973	1.33977	0.249117
A_23_P408353	NM_002116	HLA-A	3105	major histocompatibility complex, class I, A	3.18683	1.49711	0.249117
A_32_P100974	NM_000986	RPL24	6152	ribosomal protein L24	-3.60909	-2.16921	0.252164
A_24_P918810	XR_018482	NA	NA	NA	-3.631	-1.8274	0.252164
A_23_P339687	NM_138330	ZNF675	171392	zinc finger protein 675	-3.61459	-1.77958	0.252164
A_24_P333106	NA	NA	NA	NA	-3.5856	-1.71794	0.252164
A_32_P186038	NA	NA	NA	NA	-3.60199	-1.71701	0.252164
A_24_P166407	NM_003544	HIST1H4B	8366	histone cluster 1, H4b	-3.6115	-1.71159	0.252164
A_24_P477475	XR_018231	NA	NA	NA	-3.58543	-1.66254	0.252164
A_23_P57950	NM_000539	RHO	6010	rhodopsin	-3.59702	-1.63854	0.252164
A_24_P914088	NA	NA	NA	NA	-3.60881	-1.61275	0.252164
A_24_P263843	NA	NA	NA	NA	-3.58884	-1.58119	0.252164
A_24_P249824	NM_006482	DYRK2	8445	dual-specificity tyrosine-(Y)-phosphorylation regulated kinase 2	-3.62104	-1.52443	0.252164
A_24_P246748	XR_018411	NA	NA	NA	-3.60435	-1.48658	0.252164
A_32_P108505	NM_001037637	BTF3	689	basic transcription factor 3	-3.59933	-1.45381	0.252164
A_24_P375813	NM_000972	RPL7A	6130	ribosomal protein L7a	-3.62685	-1.41422	0.252164
A_32_P47988	NM_001221	CAMK2D	817	calcium/calmodulin-dependent protein kinase II delta	-3.59364	-1.40601	0.252164
A_24_P415260	NA	NA	NA	NA	-3.58399	-1.35382	0.252164
A_23_P3552	BC009198	RRN3P1	730092	RNA polymerase I transcription factor homolog (S. cerevisiae) pseudogene 1	-3.61012	-1.33563	0.252164
A_23_P108303	NM_005001	NDUFA7	4701	NADH dehydrogenase (ubiquinone) 1 alpha subcomplex, 7, 14.5kDa	-3.61551	-1.23245	0.252164
A_32_P200901	BC013025	NA	NA	NA	-3.58748	-1.16257	0.252164
A_23_P152548	NM_021626	SCPEP1	59342	serine carboxypeptidase 1	3.14587	1.29807	0.252164
A_23_P127460	NM_153253	SIPA1	6494	signal-induced proliferation-associated 1	3.14666	1.44145	0.252164
A_24_P117294	NM_002463	MX2	4600	myxovirus (influenza virus) resistance 2 (mouse)	3.14745	1.64305	0.252164
A_24_P148263	NA	NA	NA	NA	-3.37787	-1.2599	0.252794
A_23_P51136	NM_004040	RHOB	388	ras homolog gene family, member B	2.9889	1.21056	0.252794
A_24_P418019	NA	NA	NA	NA	-3.3824	-1.5773	0.253335
A_24_P85026	NM_032226	ZCCHC7	84186	zinc finger, CCHC domain containing 7	-3.38202	-1.4332	0.253335
A_24_P73738	NA	NA	NA	NA	-3.38244	-1.37258	0.253335
A_32_P231114	NA	NA	NA	NA	-3.38441	-1.20806	0.253335
A_23_P218346	AB046856	TANC2	26115	tetratricopeptide repeat, ankyrin repeat and coiled-coil containing 2	2.99058	1.15152	0.253335
A_23_P13033	NM_002896	RBM4	5936	RNA binding motif protein 4	2.99295	1.19729	0.253335
A_32_P140122	NA	NA	NA	NA	2.99078	1.25101	0.253335
A_23_P62335	NM_018196	TMLHE	55217	trimethyllysine hydroxylase, epsilon	2.99524	1.26375	0.253335
A_23_P218108	NM_052950	WDFY2	115825	WD repeat and FYVE domain containing 2	2.99491	1.27894	0.253335
A_24_P186414	NM_021943	ZFAND3	60685	zinc finger, AN1-type domain 3	2.99073	1.28339	0.253335
A_32_P464568	NM_020944	GBA2	57704	glucosidase, beta (bile acid) 2	2.99195	1.29645	0.253335
A_23_P120809	NM_080839	NA	NA	NA	2.9963	1.30955	0.253335
A_24_P503731	AK024315	NA	NA	NA	2.99561	1.34516	0.253335
A_32_P50603	AK091483	C2orf70	339778	chromosome 2 open reading frame 70	2.99418	1.37463	0.253335
A_32_P168375	NA	NA	NA	NA	2.99097	1.51911	0.253335
A_24_P280113	NM_001560	IL13RA1	3597	interleukin 13 receptor, alpha 1	2.9923	1.60092	0.253335
A_23_P46964	NM_017902	HIF1AN	55662	hypoxia inducible factor 1, alpha subunit inhibitor	2.9991	1.20775	0.257756
A_23_P395033	NM_020892	DTX2	113878	deltex homolog 2 (Drosophila)	3.00191	1.23039	0.257756
A_23_P142022	NM_015629	PRPF31	26121	PRP31 pre-mRNA processing factor 31 homolog (S. cerevisiae)	3.00066	1.23765	0.257756
A_23_P218654	NM_181484	NA	NA	NA	3.0009	1.26914	0.257756
A_24_P226108	NM_019027	RBM47	54502	RNA binding motif protein 47	3.00108	1.46562	0.257756
A_23_P101699	NM_032631	HDGF2	84717	hepatoma-derived growth factor-related protein 2	3.00379	1.20223	0.259169
A_23_P144959	NM_004385	VCAN	1462	versican	3.0039	1.36796	0.259169
A_23_P136595	NA	NA	NA	NA	3.00602	1.45618	0.259169
A_24_P789842	NA	NA	NA	NA	-3.39924	-1.72554	0.260024
A_32_P94122	NA	NA	NA	NA	-3.39475	-1.56125	0.260024
A_23_P117933	NM_004483	GCSH	2653	glycine cleavage system protein H (aminomethyl carrier)	-3.39589	-1.23436	0.260024
A_23_P167093	NM_000203	IDUA	3425	iduronidase, alpha-L-	3.01292	1.25109	0.260024
A_24_P15083	NA	NA	NA	NA	3.01461	1.25937	0.260024
A_23_P351342	BC068599	PLEKHM2	23207	pleckstrin homology domain containing, family M (with RUN domain) member 2	3.01525	1.28858	0.260024
A_24_P366994	NM_004309	ARHGDIA	396	Rho GDP dissociation inhibitor (GDI) alpha	3.01456	1.30838	0.260024
A_23_P435183	NA	NA	NA	NA	3.0109	1.31695	0.260024
A_23_P169934	NM_178314	RILPL1	353116	Rab interacting lysosomal protein-like 1	3.0166	1.33629	0.260024
A_32_P26103	NM_006412	AGPAT2	10555	1-acylglycerol-3-phosphate O-acyltransferase 2 (lysophosphatidic acid acyltransferase, beta)	3.00924	1.3467	0.260024
A_23_P60047	NM_006283	TACC1	6867	transforming, acidic coiled-coil containing protein 1	3.01152	1.37637	0.260024
A_23_P127446	NM_006268	DPF2	5977	D4, zinc and double PHD fingers family 2	3.01199	1.43599	0.260024
A_24_P80181	NM_017849	TMEM127	55654	transmembrane protein 127	3.01785	1.46116	0.260024
A_23_P330561	NM_174918	C19orf59	199675	chromosome 19 open reading frame 59	3.01215	1.46921	0.260024
A_32_P208120	NM_153498	CAMK1D	57118	calcium/calmodulin-dependent protein kinase ID	3.01287	1.47348	0.260024
A_23_P16516	NM_005224	ARID3A	1820	AT rich interactive domain 3A (BRIGHT-like)	3.01326	1.4896	0.260024
A_24_P370172	NM_181879	LILRA5	353514	leukocyte immunoglobulin-like receptor, subfamily A (with TM domain), member 5	3.00866	1.53925	0.260024
A_23_P137532	NM_000302	PLOD1	5351	procollagen-lysine 1, 2-oxoglutarate 5-dioxygenase 1	3.00831	1.55597	0.260024
A_23_P208866	NM_004877	GMFG	9535	glia maturation factor, gamma	3.00933	1.59828	0.260024
A_23_P57856	NM_138931	NA	NA	NA	3.01121	1.869	0.260024
A_23_P110712	NM_004417	DUSP1	1843	dual specificity phosphatase 1	3.01079	1.91389	0.260024
A_24_P135771	NA	NA	NA	NA	-3.63958	-2.11844	0.260311
A_24_P323698	NA	NA	NA	NA	-3.6359	-1.91921	0.260311
A_32_P12282	NA	NA	NA	NA	-3.65196	-1.8764	0.260311
A_24_P280803	BC018140	RPS21	6227	ribosomal protein S21	-3.64116	-1.83125	0.260311
A_23_P215806	NM_024498	NA	NA	NA	-3.6448	-1.75651	0.260311
A_24_P136211	CR619482	NA	NA	NA	-3.64472	-1.6153	0.260311
A_24_P204454	NA	NA	NA	NA	-3.66164	-1.56988	0.260311
A_24_P306968	NA	NA	NA	NA	-3.66226	-1.50133	0.260311
A_24_P341292	NM_024733	ZNF665	79788	zinc finger protein 665	-3.63815	-1.48208	0.260311
A_24_P15906	XR_018758	NA	NA	NA	-3.65814	-1.36206	0.260311
A_32_P49631	CR594811	LOC729683	729683	hypothetical protein LOC729683	-3.65008	-1.24599	0.260311
A_23_P61646	NM_004604	STX4	6810	syntaxin 4	3.15147	1.21587	0.260311
A_24_P608411	NA	NA	NA	NA	3.15298	1.40125	0.260311
A_23_P168443	NM_004444	EPHB4	2050	EPH receptor B4	3.14964	1.40307	0.260311
A_23_P27613	U60266	MAN2B1	4125	mannosidase, alpha, class 2B, member 1	3.15363	1.44145	0.260311
A_24_P314597	NM_182686	KIAA0319L	79932	KIAA0319-like	3.1487	1.44831	0.260311
A_23_P365719	NM_003190	TAPBP	6892	TAP binding protein (tapasin)	3.1486	1.45168	0.260311
A_24_P264143	XR_019235	NA	NA	NA	-3.51878	-1.902	0.262125
A_24_P203630	NA	NA	NA	NA	-3.51966	-1.78108	0.262125
A_23_P63953	XM_929084	NA	NA	NA	-3.50879	-1.71891	0.262125
A_24_P110403	BF931515	NA	NA	NA	-3.52217	-1.66708	0.262125
A_23_P58072	NA	NA	NA	NA	-3.5141	-1.60764	0.262125
A_24_P247493	NA	NA	NA	NA	-3.50506	-1.5885	0.262125
A_24_P144183	XR_019168	NA	NA	NA	-3.5019	-1.57272	0.262125
A_23_P5234	NM_003423	ZNF43	7594	zinc finger protein 43	-3.52095	-1.5602	0.262125
A_24_P50157	XR_017483	NA	NA	NA	-3.4998	-1.52053	0.262125
A_23_P253321	NM_006228	PNOC	5368	prepronociceptin	-3.50818	-1.4698	0.262125
A_23_P157196	BC026177	RPS2P32	256355	ribosomal protein S2 pseudogene 32	-3.50432	-1.41529	0.262125
A_23_P54389	NM_024611	NARG2	79664	NMDA receptor regulated 2	-3.5194	-1.40455	0.262125
A_32_P234202	BG165944	NA	NA	NA	-3.50304	-1.27348	0.262125
A_32_P156373	XM_001125845	NA	NA	NA	-3.50414	-1.22975	0.262125
A_24_P323967	NA	NA	NA	NA	-3.50127	-1.22956	0.262125
A_32_P88791	NM_032999	GTF2I	2969	general transcription factor IIi	3.08868	1.32307	0.262125
A_24_P392195	NA	NA	NA	NA	-3.40446	-1.80279	0.266173
A_23_P256059	NM_203477	NA	NA	NA	-3.40963	-1.63209	0.266173
A_32_P81149	NM_001034996	RPL14	9045	ribosomal protein L14	-3.4019	-1.58223	0.266173
A_24_P316305	AK001173	AQR	9716	aquarius homolog (mouse)	-3.40244	-1.30346	0.266173
A_24_P286079	NM_014423	AFF4	27125	AF4/FMR2 family, member 4	-3.40504	-1.22401	0.266173
A_23_P43296	NM_012162	FBXL6	26233	F-box and leucine-rich repeat protein 6	3.01924	1.23562	0.266173
A_23_P141342	NM_199282	ARHGAP27	201176	Rho GTPase activating protein 27	3.01942	1.27187	0.266173
A_24_P601695	AK026194	NA	NA	NA	3.02128	1.42593	0.266173
A_23_P17870	NM_012264	TMEM184B	25829	transmembrane protein 184B	3.01916	1.44483	0.266173
A_23_P154894	NM_000100	CSTB	1476	cystatin B (stefin B)	3.15622	1.32345	0.266975
A_24_P89257	NM_001031711	ERGIC1	57222	endoplasmic reticulum-golgi intermediate compartment (ERGIC) 1	3.15765	1.41864	0.266975
A_24_P392436	NA	NA	NA	NA	-3.53482	-1.63383	0.267551
A_24_P464489	XM_497719	NA	NA	NA	-3.53734	-1.61059	0.267551
A_24_P362737	NM_032682	FOXP1	27086	forkhead box P1	-3.54201	-1.35482	0.267551
A_23_P157283	NM_024315	C7orf23	79161	chromosome 7 open reading frame 23	-3.53561	-1.34521	0.267551
A_23_P63038	NM_022356	LEPRE1	64175	leucine proline-enriched proteoglycan (leprecan) 1	3.0936	1.19988	0.267551
A_24_P121891	NM_025129	FUZ	80199	fuzzy homolog (Drosophila)	3.09121	1.22213	0.267551
A_23_P24755	NM_003164	STX5	6811	syntaxin 5	3.09246	1.23278	0.267551
A_23_P218302	NM_032569	GLYR1	84656	glyoxylate reductase 1 homolog (Arabidopsis)	3.08991	1.27254	0.267551
A_24_P911231	NM_181720	ARHGAP30	257106	Rho GTPase activating protein 30	3.09161	1.33241	0.267551
A_23_P20728	NM_003086	SNAPC4	6621	small nuclear RNA activating complex, polypeptide 4, 190kDa	3.16236	1.2158	0.267782
A_23_P142697	NM_014640	TTLL4	9654	tubulin tyrosine ligase-like family, member 4	3.15845	1.23276	0.267782
A_24_P239017	NR_002837	UBE2MP1	606551	ubiquitin-conjugating enzyme E2M pseudogene 1	3.16044	1.3062	0.267782
A_24_P336276	NM_013272	SLCO3A1	28232	solute carrier organic anion transporter family, member 3A1	3.16076	1.34146	0.267782
A_23_P95917	BC008457	HLA-C	3107	major histocompatibility complex, class I, C	3.16135	1.62607	0.267782
A_23_P416314	BC034222	HRASLS5	117245	HRAS-like suppressor family, member 5	-3.423	-2.03492	0.268899
A_32_P175580	BC001697	RPS15A	6210	ribosomal protein S15a	-3.43096	-2.02957	0.268899
A_32_P190648	NA	NA	NA	NA	-3.41681	-2.01723	0.268899
A_24_P93452	NA	NA	NA	NA	-3.41703	-1.91285	0.268899
A_24_P169855	XR_016930	NA	NA	NA	-3.41686	-1.7833	0.268899
A_24_P144163	NA	NA	NA	NA	-3.43201	-1.61617	0.268899
A_24_P392790	NA	NA	NA	NA	-3.42511	-1.60802	0.268899
A_24_P780052	NM_001005472	NA	NA	NA	-3.43615	-1.5805	0.268899
A_24_P178654	XR_018292	NA	NA	NA	-3.41688	-1.57202	0.268899
A_23_P126825	NM_003051	SLC16A1	6566	solute carrier family 16, member 1 (monocarboxylic acid transporter 1)	-3.41592	-1.54397	0.268899
A_24_P843552	NA	NA	NA	NA	-3.41627	-1.53914	0.268899
A_24_P358279	XR_019584	NA	NA	NA	-3.41297	-1.47519	0.268899
A_24_P178106	NM_022828	YTHDC2	64848	YTH domain containing 2	-3.42648	-1.30125	0.268899
A_24_P113686	NM_017953	ZNHIT6	54680	zinc finger, HIT type 6	-3.41466	-1.25565	0.268899
A_24_P221092	AF289615	NA	NA	NA	3.0257	1.27761	0.268899
A_32_P197489	NM_015995	KLF13	51621	Kruppel-like factor 13	3.02639	1.35378	0.268899
A_24_P399630	NM_002730	PRKACA	5566	protein kinase, cAMP-dependent, catalytic, alpha	3.02631	1.3696	0.268899
A_24_P105298	NM_002107	H3F3A	3020	H3 histone, family 3A	3.02426	1.46883	0.268899
A_24_P556328	NA	NA	NA	NA	-3.67805	-1.52994	0.26982
A_23_P345830	NM_014929	FASTKD2	22868	FAST kinase domains 2	-3.68278	-1.36467	0.26982
A_23_P10605	NA	NA	NA	NA	3.16692	1.68954	0.26982
A_24_P796274	XR_018674	NA	NA	NA	-3.54661	-1.47748	0.270703
A_32_P83000	AK055784	LOC388387	388387	hypothetical LOC388387	3.09582	1.23227	0.270703
A_23_P66540	NM_014308	PIK3R5	23533	phosphoinositide-3-kinase, regulatory subunit 5	3.09722	1.2682	0.270703
A_23_P77833	NM_024419	PGS1	9489	phosphatidylglycerophosphate synthase 1	3.10135	1.29069	0.270703
A_23_P69339	NM_001607	ACAA1	30	acetyl-Coenzyme A acyltransferase 1	3.0965	1.30751	0.270703
A_23_P252471	NM_000442	PECAM1	5175	platelet/endothelial cell adhesion molecule	3.09881	1.36922	0.270703
A_23_P153236	NM_014453	CHMP2A	27243	chromatin modifying protein 2A	3.09831	1.38098	0.270703
A_23_P156327	NM_000358	TGFBI	7045	transforming growth factor, beta-induced, 68kDa	3.10038	1.41091	0.270703
A_24_P120115	NM_003879	CFLAR	8837	CASP8 and FADD-like apoptosis regulator	3.09491	1.44658	0.270703
A_23_P3221	NM_021199	SQRDL	58472	sulfide quinone reductase-like (yeast)	3.09907	1.49512	0.270703
A_23_P143935	NM_025163	PIGZ	80235	phosphatidylinositol glycan anchor biosynthesis, class Z	3.16969	1.15086	0.271057
A_24_P141522	NM_016320	NUP98	4928	nucleoporin 98kDa	3.16927	1.35806	0.271057
A_24_P878388	NA	NA	NA	NA	-3.8542	-2.31977	0.271889
A_24_P47681	NM_018448	CAND1	55832	cullin-associated and neddylation-dissociated 1	-3.70149	-2.07202	0.271889
A_24_P92661	XR_019597	NA	NA	NA	-3.70538	-2.0009	0.271889
A_23_P50834	NM_182515	ZNF714	148206	zinc finger protein 714	-3.74699	-1.9487	0.271889
A_23_P375517	NM_138286	ZNF681	148213	zinc finger protein 681	-3.85952	-1.9008	0.271889
A_24_P350008	NA	NA	NA	NA	-3.7636	-1.85761	0.271889
A_32_P54531	NM_001039884	ZNF826	664701	zinc finger protein 826	-3.69845	-1.85751	0.271889
A_23_P67702	NM_003429	ZNF85	7639	zinc finger protein 85	-3.73248	-1.84053	0.271889
A_24_P340976	XR_018155	NA	NA	NA	-3.85651	-1.83814	0.271889
A_24_P194971	NA	NA	NA	NA	-3.71478	-1.8314	0.271889
A_24_P522631	NA	NA	NA	NA	-3.71413	-1.82523	0.271889
A_24_P101352	XR_019634	NA	NA	NA	-3.84307	-1.78847	0.271889
A_24_P383940	XR_018785	NA	NA	NA	-3.79298	-1.77291	0.271889
A_24_P281801	NA	NA	NA	NA	-3.79375	-1.7257	0.271889
A_24_P153043	NR_000029	RPL23AP7	118433	ribosomal protein L23a pseudogene 7	-3.70838	-1.72254	0.271889
A_24_P119165	NA	NA	NA	NA	-3.73568	-1.70857	0.271889
A_24_P465772	BC107865	RPSAP52	204010	ribosomal protein SA pseudogene 52	-3.83541	-1.70515	0.271889
A_24_P341176	NA	NA	NA	NA	-3.8663	-1.69582	0.271889
A_32_P146508	NM_001005472	NA	NA	NA	-3.79888	-1.65742	0.271889
A_24_P332862	NM_001076678	ZNF493	284443	zinc finger protein 493	-3.76258	-1.6527	0.271889
A_24_P273114	XR_018270	NA	NA	NA	-3.85368	-1.63743	0.271889
A_24_P280953	NA	NA	NA	NA	-3.8243	-1.62556	0.271889
A_24_P186764	NA	NA	NA	NA	-3.77674	-1.60771	0.271889
A_23_P88439	NM_152332	TC2N	123036	tandem C2 domains, nuclear	-3.78019	-1.60726	0.271889
A_32_P86028	NM_001017	RPS13	6207	ribosomal protein S13	-3.70217	-1.60718	0.271889
A_24_P24142	XR_019250	NA	NA	NA	-3.84684	-1.60558	0.271889
A_24_P246692	XM_069842	NA	NA	NA	-3.88135	-1.58257	0.271889
A_24_P161813	NA	NA	NA	NA	-3.77166	-1.57713	0.271889
A_24_P392351	NA	NA	NA	NA	-3.79258	-1.55738	0.271889
A_24_P341408	NA	NA	NA	NA	-3.73105	-1.52295	0.271889
A_24_P936537	AL036373	NA	NA	NA	-3.87305	-1.51915	0.271889
A_24_P121642	NM_001045548	NA	NA	NA	-3.71756	-1.51724	0.271889
A_24_P218006	NM_032317	DNAJC30	84277	DnaJ (Hsp40) homolog, subfamily C, member 30	-3.78209	-1.50445	0.271889
A_24_P332482	NA	NA	NA	NA	-3.75788	-1.5004	0.271889
A_24_P213110	NM_004375	COX11	1353	COX11 homolog, cytochrome c oxidase assembly protein (yeast)	-3.68829	-1.48282	0.271889
A_24_P915371	AF487338	MYEOV2	150678	myeloma overexpressed 2	-3.73751	-1.47046	0.271889
A_24_P492885	NA	NA	NA	NA	-3.73486	-1.42847	0.271889
A_24_P226210	NM_153223	CEP120	153241	centrosomal protein 120kDa	-3.69314	-1.40111	0.271889
A_24_P549553	NM_003316	TTC3	7267	tetratricopeptide repeat domain 3	-3.76905	-1.39797	0.271889
A_24_P188056	BC031073	PARP11	57097	poly (ADP-ribose) polymerase family, member 11	-3.7834	-1.38844	0.271889
A_24_P247512	AK098175	ZNF283	284349	zinc finger protein 283	-3.73522	-1.3764	0.271889
A_23_P96008	NM_006785	MALT1	10892	mucosa associated lymphoid tissue lymphoma translocation gene 1	-3.76882	-1.3508	0.271889
A_23_P75848	BX538342	GVIN1	387751	GTPase, very large interferon inducible 1	-3.80698	-1.32813	0.271889
A_23_P371254	NM_176884	TAS2R43	259289	taste receptor, type 2, member 43	-3.81145	-1.32645	0.271889
A_23_P38813	NM_207333	ZNF320	162967	zinc finger protein 320	-3.83504	-1.29122	0.271889
A_23_P401547	NM_015480	PVRL3	25945	poliovirus receptor-related 3	-3.69977	-1.24736	0.271889
A_32_P142334	NA	NA	NA	NA	-3.68939	-1.22615	0.271889
A_23_P46539	NM_032636	PSRC1	84722	proline/serine-rich coiled-coil 1	3.17604	1.16132	0.271889
A_24_P118560	AK097411	LOC100133280	100133280	similar to Putative POM121-like protein 1-like	3.17497	1.43994	0.271889
A_23_P12784	NM_012083	FRAT2	23401	frequently rearranged in advanced T-cell lymphomas 2	3.17421	1.52759	0.271889
A_23_P88963	NM_000034	ALDOA	226	aldolase A, fructose-bisphosphate	3.17413	1.52802	0.271889
A_24_P362904	NM_004567	PFKFB4	5210	6-phosphofructo-2-kinase/fructose-2,6-biphosphatase 4	3.17394	1.57915	0.271889
A_23_P16915	NM_012413	QPCT	25797	glutaminyl-peptide cyclotransferase	3.17846	1.64912	0.271889
A_23_P323685	NM_003543	HIST1H4H	8365	histone cluster 1, H4h	-3.44585	-1.78263	0.27452
A_24_P230248	XR_018430	NA	NA	NA	-3.44001	-1.62529	0.27452
A_24_P118874	NA	NA	NA	NA	-3.44418	-1.50177	0.27452
A_24_P91140	NM_000984	RPL23A	6147	ribosomal protein L23a	-3.43967	-1.41587	0.27452
A_24_P266285	NM_152558	IQCE	23288	IQ motif containing E	3.03214	1.16085	0.27452
A_24_P52733	NM_001558	IL10RA	3587	interleukin 10 receptor, alpha	3.03188	1.18877	0.27452
A_23_P124837	NM_002332	LRP1	4035	low density lipoprotein receptor-related protein 1	3.02918	1.22066	0.27452
A_24_P87257	NM_015156	RCOR1	23186	REST corepressor 1	3.03286	1.22686	0.27452
A_23_P331638	NM_015074	KIF1B	23095	kinesin family member 1B	3.03157	1.26626	0.27452
A_24_P490911	AK023756	NA	NA	NA	3.03015	1.34987	0.27452
A_23_P259135	NM_014071	NCOA6	23054	nuclear receptor coactivator 6	3.02825	1.37083	0.27452
A_23_P126593	NM_005620	S100A11	6282	S100 calcium binding protein A11	3.02854	1.51421	0.27452
A_23_P92499	NM_003264	TLR2	7097	toll-like receptor 2	3.02995	1.74983	0.27452
A_24_P15965	NM_203282	ZNF254	9534	zinc finger protein 254	-3.45212	-1.84254	0.278729
A_24_P464798	NA	NA	NA	NA	-3.44844	-1.83116	0.278729
A_23_P432545	NM_173584	EFCAB4A	283229	EF-hand calcium binding domain 4A	-3.45157	-1.55063	0.278729
A_23_P364437	NM_022124	CDH23	64072	cadherin-related 23	3.03738	1.21557	0.278729
A_23_P400181	NM_023939	NA	NA	NA	3.03579	1.25487	0.278729
A_23_P345820	NM_014991	WDFY3	23001	WD repeat and FYVE domain containing 3	3.03556	1.37435	0.278729
A_23_P9883	NM_001079821	NLRP3	114548	NLR family, pyrin domain containing 3	3.03734	1.50919	0.278729
A_24_P264106	NM_000984	RPL23A	6147	ribosomal protein L23a	-3.45656	-1.5208	0.281049
A_23_P49975	NM_000421	KRT10	3858	keratin 10	-3.45814	-1.37316	0.281049
A_32_P212058	NM_032898	C3orf34	84984	chromosome 3 open reading frame 34	3.04006	1.32288	0.281049
A_23_P303058	NM_001736	C5AR1	728	complement component 5a receptor 1	3.04231	1.3302	0.281049
A_23_P42375	NM_006834	RAB32	10981	RAB32, member RAS oncogene family	3.04035	1.3876	0.281049
A_23_P17030	NM_018226	RNPEPL1	57140	arginyl aminopeptidase (aminopeptidase B)-like 1	3.04107	1.62328	0.281049
A_23_P305481	NM_001098	ACO2	50	aconitase 2, mitochondrial	2.9867	1.28992	0.28288
A_24_P127828	NM_007126	VCP	7415	valosin-containing protein	2.98558	1.31567	0.28288
A_23_P358394	NM_015864	FAM65B	9750	family with sequence similarity 65, member B	2.98601	1.32896	0.28288
A_23_P351069	NM_003955	SOCS3	9021	suppressor of cytokine signaling 3	2.9827	1.43658	0.28288
A_23_P16469	NM_001005377	PLAUR	5329	plasminogen activator, urokinase receptor	2.98306	1.47676	0.28288
A_23_P46618	NM_025179	PLXNA2	5362	plexin A2	3.04443	1.20396	0.283068
A_24_P222860	NM_002651	PI4KB	5298	phosphatidylinositol 4-kinase, catalytic, beta	3.04942	1.22243	0.283068
A_23_P153692	NM_006297	XRCC1	7515	X-ray repair complementing defective repair in Chinese hamster cells 1	3.04519	1.2882	0.283068
A_23_P131020	NM_017660	GATAD2A	54815	GATA zinc finger domain containing 2A	3.04605	1.28862	0.283068
A_23_P251765	NM_079837	BANP	54971	BTG3 associated nuclear protein	3.04656	1.30371	0.283068
A_24_P142473	NM_015343	DULLARD	23399	dullard homolog (Xenopus laevis)	3.04848	1.36061	0.283068
A_24_P148717	NM_001295	CCR1	1230	chemokine (C-C motif) receptor 1	3.04597	1.64343	0.283068
A_24_P178693	XR_018303	NA	NA	NA	-3.46545	-1.79592	0.285461
A_23_P302018	NM_003328	TXK	7294	TXK tyrosine kinase	-3.46826	-1.51503	0.285461
A_23_P35820	NM_005507	CFL1	1072	cofilin 1 (non-muscle)	3.05304	1.46204	0.285461
A_24_P11307	NM_006621	AHCYL1	10768	adenosylhomocysteinase-like 1	3.05518	1.24552	0.286499
A_23_P168567	NM_032999	GTF2I	2969	general transcription factor IIi	3.05638	1.38356	0.286499
A_23_P129935	NM_030938	TMEM49	81671	transmembrane protein 49	3.05587	1.47768	0.286499
A_23_P360209	NA	NA	NA	NA	-3.47444	-1.63837	0.287545
A_23_P70480	NM_003546	HIST1H4L	8368	histone cluster 1, H4l	-3.4747	-1.59171	0.287545
A_32_P96272	NM_178230	PPIAL4A	164022	peptidylprolyl isomerase A (cyclophilin A)-like 4A	3.05848	1.37591	0.287545
A_23_P165136	NM_145256	LRRC25	126364	leucine rich repeat containing 25	3.05992	1.39621	0.287545
A_23_P34093	NM_000402	G6PD	2539	glucose-6-phosphate dehydrogenase	3.05848	1.47082	0.287545
A_32_P178499	NM_001012984	C16orf86	388284	chromosome 16 open reading frame 86	3.06336	1.17382	0.289305
A_23_P4007	NM_004860	FXR2	9513	fragile X mental retardation, autosomal homolog 2	3.06726	1.19613	0.289305
A_23_P4323	NM_138355	SCRN2	90507	secernin 2	3.06436	1.28789	0.289305
A_32_P68142	AI470277	CRISPLD2	83716	cysteine-rich secretory protein LCCL domain containing 2	3.06461	1.3352	0.289305
A_24_P934487	NM_006949	STXBP2	6813	syntaxin binding protein 2	3.06215	1.344	0.289305
A_23_P23221	NM_001924	GADD45A	1647	growth arrest and DNA-damage-inducible, alpha	3.06359	1.46171	0.289305
A_23_P96331	NM_000377	WAS	7454	Wiskott-Aldrich syndrome (eczema-thrombocytopenia)	3.06315	1.54814	0.289305
A_24_P204474	NA	NA	NA	NA	-3.48344	-1.97833	0.291805
A_24_P366457	NA	NA	NA	NA	-3.48454	-1.92786	0.291805
A_23_P141208	NM_015510	DHRS7B	25979	dehydrogenase/reductase (SDR family) member 7B	3.07126	1.20062	0.291805
A_32_P20697	NM_003992	CLK3	1198	CDC-like kinase 3	3.07075	1.25725	0.291805
A_23_P22273	D00022	NA	NA	NA	3.06861	1.30221	0.291805
A_23_P374288	NM_007359	CASC3	22794	cancer susceptibility candidate 3	3.06922	1.35405	0.291805
A_23_P29248	NM_003312	TST	7263	thiosulfate sulfurtransferase (rhodanese)	3.07029	1.4497	0.291805
A_23_P140760	NM_170776	GPR97	222487	G protein-coupled receptor 97	3.07024	1.64505	0.291805
A_24_P353619	NM_000478	ALPL	249	alkaline phosphatase, liver/bone/kidney	3.07121	1.71502	0.291805
A_23_P344555	NM_006403	NEDD9	4739	neural precursor cell expressed, developmentally down-regulated 9	3.07666	1.27539	0.295084
A_24_P937536	AK097259	NA	NA	NA	3.07578	1.31291	0.295084
A_23_P24389	NM_032251	CCDC88B	283234	coiled-coil domain containing 88B	3.07759	1.61347	0.295084
A_23_P19479	NM_032454	STK19	8859	serine/threonine kinase 19	3.18	1.25759	0.295946
A_32_P95015	DQ786299	NA	NA	NA	-3.49108	-1.40393	0.296193
A_24_P381803	NM_130839	UBE3A	7337	ubiquitin protein ligase E3A	-3.49251	-1.35578	0.296193
A_23_P104676	NM_005877	SF3A1	10291	splicing factor 3a, subunit 1, 120kDa	3.08013	1.31713	0.296193
A_24_P705136	XM_935785	NA	NA	NA	-3.92073	-1.54553	0.296441
A_24_P110082	XR_015762	NA	NA	NA	-3.91668	-1.45903	0.296441
A_24_P252739	NM_001008490	NA	NA	NA	3.18496	1.24893	0.296441
A_23_P257895	NM_138957	MAPK1	5594	mitogen-activated protein kinase 1	3.18404	1.3796	0.296441
A_23_P107714	NM_031417	MARK4	57787	MAP/microtubule affinity-regulating kinase 4	3.18294	1.72216	0.296441
A_24_P166473	AK023682	NA	NA	NA	3.08314	1.19947	0.297311
A_23_P50591	NM_004823	KCNK6	9424	potassium channel, subfamily K, member 6	3.0818	1.20505	0.297311
A_23_P140207	NM_004563	PCK2	5106	phosphoenolpyruvate carboxykinase 2 (mitochondrial)	3.08318	1.22846	0.297311
A_23_P73511	NM_001654	ARAF	369	v-raf murine sarcoma 3611 viral oncogene homolog	3.08437	1.31505	0.297311
A_23_P250379	NM_015274	MAN2B2	23324	mannosidase, alpha, class 2B, member 2	3.08372	1.34392	0.297311
A_24_P379413	NM_000565	IL6R	3570	interleukin 6 receptor	3.08618	1.48061	0.297311
A_23_P101240	CR626634	VSIG10L	147645	V-set and immunoglobulin domain containing 10 like	-3.37028	-1.61404	0.310676
A_32_P56618	XM_001125737	NA	NA	NA	2.98098	1.17643	0.310676
A_23_P335813	NM_016272	TOB2	10766	transducer of ERBB2, 2	2.98063	1.29311	0.310676
A_24_P383901	XR_019505	NA	NA	NA	2.97663	1.33143	0.310676
A_23_P122852	NM_003078	SMARCD3	6604	SWI/SNF related, matrix associated, actin dependent regulator of chromatin, subfamily d, member 3	2.97991	1.38336	0.310676
A_32_P8666	XR_018217	LOC644063	644063	similar to heterogeneous nuclear ribonucleoprotein K	2.97851	1.3909	0.310676
A_23_P77887	NM_006224	PITPNA	5306	phosphatidylinositol transfer protein, alpha	2.97606	1.40328	0.310676
A_23_P26771	NM_006678	CD300C	10871	CD300c molecule	2.9789	1.45321	0.310676
A_23_P107154	NM_032582	USP32	84669	ubiquitin specific peptidase 32	2.97549	1.45348	0.310676
A_23_P209933	NM_006464	TGOLN2	10618	trans-golgi network protein 2	2.97987	1.46326	0.310676
A_24_P843921	NA	NA	NA	NA	2.97834	1.76878	0.310676
A_23_P30634	NM_021813	BACH2	60468	BTB and CNC homology 1, basic leucine zipper transcription factor 2	-3.3671	-1.3979	0.336437
A_23_P423957	NM_024963	FBXL18	80028	F-box and leucine-rich repeat protein 18	2.9662	1.17438	0.336437
A_23_P124733	NM_015697	COQ2	27235	coenzyme Q2 homolog, prenyltransferase (yeast)	2.96959	1.18783	0.336437
A_23_P406227	AY203928	MGC23284	197187	hypothetical LOC197187	2.96615	1.21633	0.336437
A_23_P150255	NM_006328	RBM14	10432	RNA binding motif protein 14	2.9679	1.24355	0.336437
A_24_P18190	NM_005347	HSPA5	3309	heat shock 70kDa protein 5 (glucose-regulated protein, 78kDa)	2.96906	1.24769	0.336437
A_24_P100742	NM_014189	ADD1	118	adducin 1 (alpha)	2.96617	1.31409	0.336437
A_23_P14559	NM_006871	RIPK3	11035	receptor-interacting serine-threonine kinase 3	2.97067	1.32309	0.336437
A_32_P149432	NM_001416	EIF4A1	1973	eukaryotic translation initiation factor 4A1	2.96791	1.3307	0.336437
A_24_P935667	AF086335	NA	NA	NA	2.96628	1.37719	0.336437
A_24_P408704	NM_004946	DOCK2	1794	dedicator of cytokinesis 2	2.97303	1.43117	0.336437
A_24_P49800	NA	NA	NA	NA	2.9682	1.43943	0.336437
A_32_P185682	CR613361	NA	NA	NA	2.96841	1.47308	0.336437
A_32_P167592	NA	NA	NA	NA	2.97022	1.57689	0.336437
A_23_P126218	NM_172313	CSF3R	1441	colony stimulating factor 3 receptor (granulocyte)	2.97444	1.67582	0.336437
A_23_P97242	NM_153274	BEST4	266675	bestrophin 4	-3.3317	-1.5652	0.349303
A_23_P251767	NM_017869	BANP	54971	BTG3 associated nuclear protein	2.9336	1.23974	0.349303
A_23_P369987	NM_001039479	KIAA0317	9870	KIAA0317	2.93255	1.29901	0.349303
A_24_P917457	XR_019532	NA	NA	NA	-3.33979	-1.82872	0.350339
A_24_P572229	NA	NA	NA	NA	-3.33738	-1.67831	0.350339
A_23_P150092	NM_012247	SEPHS1	22929	selenophosphate synthetase 1	-3.33847	-1.22069	0.350339
A_23_P38106	NM_021972	SPHK1	8877	sphingosine kinase 1	2.93471	1.27796	0.350339
A_32_P18258	NM_006755	TALDO1	6888	transaldolase 1	2.93475	1.44833	0.350339
A_24_P32207	NA	NA	NA	NA	-3.34369	-1.5741	0.352078
A_24_P180383	NM_015384	NIPBL	25836	Nipped-B homolog (Drosophila)	2.94156	1.2277	0.352428
A_23_P128201	NM_005337	NCKAP1L	3071	NCK-associated protein 1-like	2.9405	1.30158	0.352428
A_23_P80891	NM_003363	USP4	7375	ubiquitin specific peptidase 4 (proto-oncogene)	2.94032	1.34034	0.352428
A_24_P357551	NM_005392	PHF2	5253	PHD finger protein 2	2.94159	1.41074	0.352428
A_24_P7085	NR_002778	RPL29P2	118432	ribosomal protein L29 pseudogene 2	-3.34893	-1.40992	0.353835
A_32_P207494	NM_025115	C8orf41	80185	chromosome 8 open reading frame 41	2.94693	1.20978	0.353835
A_32_P4364	NM_005745	BCAP31	10134	B-cell receptor-associated protein 31	2.94713	1.2338	0.353835
A_24_P7950	NM_006113	VAV3	10451	vav 3 guanine nucleotide exchange factor	2.95063	1.27905	0.353835
A_23_P363968	NM_016546	C1RL	51279	complement component 1, r subcomponent-like	2.9494	1.32835	0.353835
A_23_P122545	NM_002904	RDBP	7936	RD RNA binding protein	2.94926	1.36378	0.353835
A_23_P112162	NM_012079	DGAT1	8694	diacylglycerol O-acyltransferase homolog 1 (mouse)	2.9503	1.38774	0.353835
A_23_P210995	NM_144498	OSBPL2	9885	oxysterol binding protein-like 2	2.94647	1.40303	0.353835
A_23_P312008	AB240569	CD55	1604	CD55 molecule, decay accelerating factor for complement (Cromer blood group)	2.94894	1.41748	0.353835
A_23_P20196	NM_005720	ARPC1B	10095	actin related protein 2/3 complex, subunit 1B, 41kDa	2.94494	1.4737	0.353835
A_24_P236956	BC007960	RAB3D	9545	RAB3D, member RAS oncogene family	2.94643	1.51568	0.353835
A_24_P24724	NA	NA	NA	NA	-3.35349	-1.63542	0.357763
A_24_P84045	BC026177	RPS2P32	256355	ribosomal protein S2 pseudogene 32	-3.35405	-1.51676	0.357763
A_23_P384072	NM_013333	EPN1	29924	epsin 1	2.96	1.19983	0.357763
A_23_P148556	NM_000033	ABCD1	215	ATP-binding cassette, sub-family D (ALD), member 1	2.95669	1.26289	0.357763
A_23_P140290	NM_021136	RTN1	6252	reticulon 1	2.95594	1.28449	0.357763
A_32_P35603	NA	NA	NA	NA	2.95289	1.28548	0.357763
A_24_P369172	NA	NA	NA	NA	2.95284	1.3103	0.357763
A_23_P89283	NM_006224	PITPNA	5306	phosphatidylinositol transfer protein, alpha	2.95845	1.31206	0.357763
A_23_P17911	NM_145912	NFAM1	150372	NFAT activating protein with ITAM motif 1	2.95637	1.32911	0.357763
A_23_P100156	NM_017849	TMEM127	55654	transmembrane protein 127	2.95303	1.33737	0.357763
A_24_P30314	NM_020680	SCYL1	57410	SCY1-like 1 (S. cerevisiae)	2.9531	1.38497	0.357763
A_32_P110178	NA	NA	NA	NA	2.95905	1.39308	0.357763
A_24_P940288	AL359590	PGS1	9489	phosphatidylglycerophosphate synthase 1	2.9554	1.45823	0.357763
A_23_P218111	NM_001002236	SERPINA1	5265	serpin peptidase inhibitor, clade A (alpha-1 antiproteinase, antitrypsin), member 1	2.96015	1.48318	0.357763
A_24_P94916	NM_007161	LST1	7940	leukocyte specific transcript 1	2.96039	1.49368	0.357763
A_23_P206310	NM_014732	KIAA0513	9764	KIAA0513	2.95562	1.57798	0.357763
A_24_P391260	NM_004339	PTTG1IP	754	pituitary tumor-transforming 1 interacting protein	2.95918	1.65008	0.357763
A_23_P88095	NM_014832	TBC1D4	9882	TBC1 domain family, member 4	-3.35787	-1.44641	0.364007
A_23_P216257	NM_001025252	TPD52	7163	tumor protein D52	-3.35788	-1.39422	0.364007
A_23_P208238	NM_003438	NA	NA	NA	-3.36091	-1.30857	0.364007
A_24_P264166	NM_001012452	GOLGA8F	100132565	golgin A8 family, member F	-3.35791	-1.2421	0.364007
A_32_P219011	NA	NA	NA	NA	2.96337	1.22071	0.364007
A_23_P55873	NM_017721	CC2D1A	54862	coiled-coil and C2 domain containing 1A	2.9621	1.33707	0.364007
A_23_P208768	NM_002000	FCAR	2204	Fc fragment of IgA, receptor for	2.96289	1.35813	0.364007
A_23_P13753	NM_006163	NFE2	4778	nuclear factor (erythroid-derived 2), 45kDa	2.96464	1.70707	0.364007
A_24_P367069	XR_018975	NA	NA	NA	-3.31925	-1.72235	0.373627
A_24_P315440	CD174733	RPL32	6161	ribosomal protein L32	-3.32429	-1.54239	0.37399
A_23_P96761	NM_000016	ACADM	34	acyl-Coenzyme A dehydrogenase, C-4 to C-12 straight chain	-3.32571	-1.38359	0.37399
A_24_P489399	XR_019061	NA	NA	NA	-3.32615	-1.33105	0.37399
A_23_P37704	NM_030928	CDT1	81620	chromatin licensing and DNA replication factor 1	2.92312	1.30946	0.37399
A_24_P134340	NM_182483	NSFL1C	55968	NSFL1 (p97) cofactor (p47)	2.92275	1.31903	0.37399
A_23_P118774	NM_002265	KPNB1	3837	karyopherin (importin) beta 1	2.92323	1.42687	0.37399
A_24_P365526	NM_002110	HCK	3055	hemopoietic cell kinase	2.92535	1.72118	0.37399
A_24_P376309	NM_032595	PPP1R9B	84687	protein phosphatase 1, regulatory (inhibitor) subunit 9B	2.9286	1.37451	0.376557
A_32_P232747	BC030024	ASNS	440	asparagine synthetase	2.92762	1.37624	0.376557
A_23_P125726	NA	NA	NA	NA	2.92832	1.55364	0.376557
A_23_P165636	NM_001747	CAPG	822	capping protein (actin filament), gelsolin-like	2.92662	1.58676	0.376557
A_24_P919330	NM_002032	FTH1	2495	ferritin, heavy polypeptide 1	2.92737	1.61226	0.376557
A_24_P195145	XR_018386	NA	NA	NA	-3.29509	-1.62035	0.389852
A_24_P332441	NA	NA	NA	NA	-3.29301	-1.58045	0.389852
A_23_P37623	NM_181077	GOLGA8A	23015	golgin A8 family, member A	-3.29131	-1.38958	0.389852
A_23_P127964	NM_199418	PRCP	5547	prolylcarboxypeptidase (angiotensinase C)	2.89607	1.49028	0.389852
A_23_P213458	NM_001037637	BTF3	689	basic transcription factor 3	-3.30063	-1.38053	0.391328
A_23_P10442	NM_080597	OSBPL1A	114876	oxysterol binding protein-like 1A	2.90216	1.16433	0.391328
A_23_P11543	NM_000147	FUCA1	2517	fucosidase, alpha-L- 1, tissue	2.901	1.23459	0.391328
A_32_P220567	NA	NA	NA	NA	2.90113	1.25849	0.391328
A_24_P176131	NM_052950	WDFY2	115825	WD repeat and FYVE domain containing 2	2.90112	1.25868	0.391328
A_23_P157240	J05272	IMPDH1	3614	IMP (inosine monophosphate) dehydrogenase 1	2.90227	1.37419	0.391328
A_23_P341223	NM_014851	KLHL21	9903	kelch-like 21 (Drosophila)	2.90357	1.38199	0.391328
A_24_P144423	NM_021965	PGM5	5239	phosphoglucomutase 5	2.91042	1.16709	0.393937
A_23_P6688	NM_018075	ANO10	55129	anoctamin 10	2.90843	1.21176	0.393937
A_24_P287503	NM_021260	ZFYVE1	53349	zinc finger, FYVE domain containing 1	2.91123	1.22814	0.393937
A_24_P383450	NM_203434	IER5L	389792	immediate early response 5-like	2.91077	1.25187	0.393937
A_23_P81930	NM_138276	NA	NA	NA	2.9067	1.27018	0.393937
A_24_P396197	NM_002743	PRKCSH	5589	protein kinase C substrate 80K-H	2.90912	1.29982	0.393937
A_23_P142974	NM_001007231	ARHGAP25	9938	Rho GTPase activating protein 25	2.90639	1.34448	0.393937
A_23_P127385	NM_000256	MYBPC3	4607	myosin binding protein C, cardiac	2.90997	1.35606	0.393937
A_24_P232365	NM_019043	APBB1IP	54518	amyloid beta (A4) precursor protein-binding, family B, member 1 interacting protein	2.90674	1.3818	0.393937
A_24_P42066	NR_003267	GGT3P	2679	gamma-glutamyltransferase 3 pseudogene	2.90827	1.45527	0.393937
A_23_P89187	NM_006148	LASP1	3927	LIM and SH3 protein 1	2.90671	1.45545	0.393937
A_24_P170496	NA	NA	NA	NA	-3.30655	-1.57612	0.398107
A_32_P142652	AK091931	RPS4XP16	220433	ribosomal protein S4X pseudogene 16	-3.30873	-1.57412	0.398107
A_23_P29384	NM_033210	ZNF502	91392	zinc finger protein 502	-3.31205	-1.53773	0.398107
A_24_P84508	XR_018553	NA	NA	NA	-3.31491	-1.51464	0.398107
A_24_P298962	XR_018720	NA	NA	NA	-3.30839	-1.49414	0.398107
A_23_P14026	NM_001310	CREBL2	1389	cAMP responsive element binding protein-like 2	-3.30887	-1.27425	0.398107
A_23_P315336	NM_172209	TAPBP	6892	TAP binding protein (tapasin)	2.91281	1.2822	0.398107
A_23_P16538	NM_006532	ELL	8178	elongation factor RNA polymerase II	2.91472	1.33353	0.398107
A_23_P8640	NM_001039966	GPER	2852	G protein-coupled estrogen receptor 1	2.91347	1.46365	0.398107
A_24_P104649	NM_001037984	SLC38A10	124565	solute carrier family 38, member 10	2.91452	1.54701	0.398107
A_23_P108135	NM_003938	AP3D1	8943	adaptor-related protein complex 3, delta 1 subunit	2.91889	1.59381	0.401976
A_32_P203013	BC030568	RPS10P7	376693	ribosomal protein S10 pseudogene 7	-3.22905	-1.82785	0.417232
A_23_P385427	NA	NA	NA	NA	-3.23083	-1.7492	0.417232
A_32_P167577	NA	NA	NA	NA	-3.2268	-1.73241	0.417232
A_32_P217523	NA	NA	NA	NA	-3.22078	-1.70684	0.417232
A_24_P358578	NA	NA	NA	NA	-3.22732	-1.68845	0.417232
A_24_P289573	NA	NA	NA	NA	-3.22024	-1.67129	0.417232
A_24_P740857	AL137354	NA	NA	NA	-3.22211	-1.6168	0.417232
A_24_P272403	BE816155	NA	NA	NA	-3.22303	-1.51912	0.417232
A_32_P18251	NM_001013648	NA	NA	NA	-3.22284	-1.50792	0.417232
A_23_P152919	NM_002532	NUP88	4927	nucleoporin 88kDa	-3.22519	-1.28843	0.417232
A_23_P339003	NM_152269	C12orf65	91574	chromosome 12 open reading frame 65	-3.22637	-1.26845	0.417232
A_23_P50195	NA	NA	NA	NA	-3.22495	-1.24746	0.417232
A_23_P1602	NM_006779	CDC42EP2	10435	CDC42 effector protein (Rho GTPase binding) 2	2.86928	1.56961	0.417232
A_24_P212726	NA	NA	NA	NA	-3.23972	-1.90829	0.422075
A_24_P32836	NA	NA	NA	NA	-3.24202	-1.86896	0.422075
A_23_P82128	NM_001016	RPS12	6206	ribosomal protein S12	-3.24135	-1.6988	0.422075
A_24_P349743	NM_001005472	NA	NA	NA	-3.24193	-1.55675	0.422075
A_24_P478726	BC067871	C22orf40	150383	chromosome 22 open reading frame 40	-3.23811	-1.3199	0.422075
A_23_P159663	NM_004182	UXT	8409	ubiquitously-expressed transcript	-3.2385	-1.29677	0.422075
A_23_P139297	NM_017583	TRIM44	54765	tripartite motif-containing 44	-3.2393	-1.24624	0.422075
A_24_P383440	BC035034	TMEM41B	440026	transmembrane protein 41B	-3.24356	-1.22892	0.422075
A_23_P9761	NM_001037144	CNTROB	116840	centrobin, centrosomal BRCA2 interacting protein	2.87446	1.2337	0.422075
A_23_P216132	NM_017778	WHSC1L1	54904	Wolf-Hirschhorn syndrome candidate 1-like 1	2.87197	1.26539	0.422075
A_24_P14531	NM_014742	TM9SF4	9777	transmembrane 9 superfamily protein member 4	2.87211	1.26931	0.422075
A_23_P77847	NM_002086	GRB2	2885	growth factor receptor-bound protein 2	2.87327	1.34395	0.422075
A_32_P22401	NM_018067	MAP7D1	55700	MAP7 domain containing 1	2.87107	1.41918	0.422075
A_24_P73370	NM_003565	ULK1	8408	unc-51-like kinase 1 (C. elegans)	2.87517	1.42212	0.422075
A_24_P283341	NM_022765	MICAL1	64780	microtubule associated monoxygenase, calponin and LIM domain containing 1	2.87235	1.44193	0.422075
A_23_P215009	AB002384	FAM65B	9750	family with sequence similarity 65, member B	2.87669	1.50167	0.422075
A_23_P259863	NM_020406	CD177	57126	CD177 molecule	2.87637	1.71499	0.422075
A_24_P375405	NA	NA	NA	NA	-3.24902	-1.74981	0.42858
A_24_P144499	NM_178230	PPIAL4A	164022	peptidylprolyl isomerase A (cyclophilin A)-like 4A	-3.25044	-1.67105	0.42858
A_32_P137035	NM_006510	TRIM27	5987	tripartite motif-containing 27	2.87922	1.2225	0.42858
A_23_P70701	NM_017519	ARID1B	57492	AT rich interactive domain 1B (SWI1-like)	2.87822	1.27418	0.42858
A_23_P37598	NM_012428	NPTN	27020	neuroplastin	2.87868	1.29482	0.42858
A_32_P210691	NA	NA	NA	NA	2.87954	1.30898	0.42858
A_23_P337729	NM_024789	TMEM180	79847	transmembrane protein 180	2.87847	1.31772	0.42858
A_32_P50406	AK093729	tcag7.907	402483	hypothetical LOC402483	2.87879	1.42289	0.42858
A_24_P942068	CR601835	TANC2	26115	tetratricopeptide repeat, ankyrin repeat and coiled-coil containing 2	2.88476	1.17241	0.431711
A_23_P141302	NM_144680	ZNF18	7566	zinc finger protein 18	2.8835	1.25877	0.431711
A_23_P34176	NM_015691	WWC3	55841	WWC family member 3	2.88547	1.2949	0.431711
A_23_P397055	NM_019015	CHPF2	54480	chondroitin polymerizing factor 2	2.88658	1.37491	0.431711
A_23_P386331	NM_030793	FBXO38	81545	F-box protein 38	2.88519	1.40581	0.431711
A_23_P212475	NM_016479	SHISA5	51246	shisa homolog 5 (Xenopus laevis)	2.88334	1.57023	0.431711
A_24_P575336	XR_017056	NA	NA	NA	-3.26002	-1.72783	0.43409
A_24_P306726	NM_003295	TPT1	7178	tumor protein, translationally-controlled 1	-3.2563	-1.70427	0.43409
A_24_P456884	BC047952	LOC100130890	100130890	similar to hCG2030844	-3.25903	-1.64785	0.43409
A_24_P194962	NA	NA	NA	NA	-3.26126	-1.43698	0.43409
A_24_P204639	NA	NA	NA	NA	-3.28147	-1.78296	0.43569
A_23_P342654	NM_147150	PALM2-AKAP2	445815	PALM2-AKAP2 readthrough	-3.27448	-1.76233	0.43569
A_23_P130780	AF182077	GLTSCR1	29998	glioma tumor suppressor candidate region gene 1	-3.27663	-1.70341	0.43569
A_32_P173744	CR603215	hCG_17955	728776	high-mobility group nucleosome binding domain 1 pseudogene	-3.26381	-1.68807	0.43569
A_24_P178784	NA	NA	NA	NA	-3.26873	-1.63047	0.43569
A_32_P223695	NA	NA	NA	NA	-3.27623	-1.54991	0.43569
A_24_P84048	XR_016848	NA	NA	NA	-3.28344	-1.54853	0.43569
A_24_P229438	NA	NA	NA	NA	-3.27638	-1.53107	0.43569
A_24_P280903	NA	NA	NA	NA	-3.26449	-1.52669	0.43569
A_32_P219657	NM_001005472	NA	NA	NA	-3.27635	-1.51314	0.43569
A_32_P174713	NM_006947	SRP72	6731	signal recognition particle 72kDa	-3.27104	-1.49138	0.43569
A_32_P185881	CR602867	NA	NA	NA	-3.26555	-1.48631	0.43569
A_24_P195794	AK130930	NA	NA	NA	-3.28091	-1.45844	0.43569
A_23_P40896	NM_018155	SLC25A36	55186	solute carrier family 25, member 36	-3.26672	-1.42973	0.43569
A_24_P186124	NM_182501	MTERFD2	130916	MTERF domain containing 2	-3.26386	-1.42166	0.43569
A_24_P375683	XR_015663	NA	NA	NA	-3.26763	-1.4102	0.43569
A_24_P66398	NA	NA	NA	NA	-3.26502	-1.40657	0.43569
A_32_P43436	NM_000992	RPL29	6159	ribosomal protein L29	-3.28527	-1.37051	0.43569
A_32_P22263	NM_004965	HMGN1	3150	high-mobility group nucleosome binding domain 1	-3.26963	-1.24525	0.43569
A_24_P21985	NM_018416	FOXJ2	55810	forkhead box J2	2.89099	1.16611	0.43569
A_24_P117954	NM_194281	INO80C	125476	INO80 complex subunit C	2.89073	1.20568	0.43569
A_23_P74446	NM_014663	KDM4A	9682	lysine (K)-specific demethylase 4A	2.89237	1.32136	0.43569
A_24_P207479	NM_133328	DEDD2	162989	death effector domain containing 2	2.89366	1.33543	0.43569
A_23_P162211	NM_018050	MANSC1	54682	MANSC domain containing 1	2.88984	1.38443	0.43569
A_23_P76918	NM_012460	TIMM9	26520	translocase of inner mitochondrial membrane 9 homolog (yeast)	-3.21717	-1.33794	0.439431
A_23_P90220	NM_152655	ZNF585A	199704	zinc finger protein 585A	-3.21699	-1.22697	0.439431
A_23_P10911	NM_173542	PLBD2	196463	phospholipase B domain containing 2	2.86251	1.19119	0.439431
A_24_P882309	NA	NA	NA	NA	2.86671	1.20441	0.439431
A_24_P296457	NM_000294	PHKG2	5261	phosphorylase kinase, gamma 2 (testis)	2.86667	1.20657	0.439431
A_23_P137814	NM_004047	ATP6V0B	533	ATPase, H+ transporting, lysosomal 21kDa, V0 subunit b	2.8629	1.29847	0.439431
A_24_P88763	NM_032603	LOXL3	84695	lysyl oxidase-like 3	2.86355	1.30164	0.439431
A_23_P152024	NM_004383	CSK	1445	c-src tyrosine kinase	2.86607	1.35545	0.439431
A_23_P98275	NM_002419	MAP3K11	4296	mitogen-activated protein kinase kinase kinase 11	2.8639	1.41872	0.439431
A_32_P8251	NM_020901	PHRF1	57661	PHD and ring finger domains 1	2.86551	1.49175	0.439431
A_24_P413470	NM_005427	TP73	7161	tumor protein p73	2.83858	1.21952	0.492831
A_23_P107701	NM_001983	ERCC1	2067	excision repair cross-complementing rodent repair deficiency, complementation group 1 (includes overlapping antisense sequence)	2.84088	1.25444	0.492831
A_24_P241815	NM_002229	JUNB	3726	jun B proto-oncogene	2.83734	1.431	0.492831
A_23_P65442	NM_006084	IRF9	10379	interferon regulatory factor 9	2.83827	1.45564	0.492831
A_32_P41375	AK093729	tcag7.907	402483	hypothetical LOC402483	2.84082	1.50699	0.492831
A_32_P98348	AK097037	ZNF525	170958	zinc finger protein 525	-3.18628	-1.82993	0.494895
A_32_P17343	NA	NA	NA	NA	-3.18762	-1.69278	0.494895
A_24_P695669	XM_001127354	NA	NA	NA	-3.1909	-1.45171	0.494895
A_24_P145911	NA	NA	NA	NA	-3.18559	-1.41975	0.494895
A_32_P160471	CB114618	NA	NA	NA	-3.1905	-1.41422	0.494895
A_24_P109082	NM_020935	USP37	57695	ubiquitin specific peptidase 37	-3.19078	-1.27796	0.494895
A_24_P338648	NM_001177	ARL1	400	ADP-ribosylation factor-like 1	-3.18604	-1.26635	0.494895
A_23_P71094	NM_024523	GCC1	79571	GRIP and coiled-coil domain containing 1	2.84275	1.28219	0.494895
A_23_P139476	NM_001780	CD63	967	CD63 molecule	2.84381	1.30464	0.494895
A_24_P80633	NM_001903	CTNNA1	1495	catenin (cadherin-associated protein), alpha 1, 102kDa	2.84235	1.36403	0.494895
A_32_P44808	AK124941	NA	NA	NA	2.84472	1.53187	0.494895
A_32_P113742	BC104478	RPL21	6144	ribosomal protein L21	-3.19453	-1.87328	0.499497
A_24_P920319	NM_021211	ZBED5	58486	zinc finger, BED-type containing 5	-3.19842	-1.71453	0.499497
A_32_P34201	XR_018643	NA	NA	NA	-3.20135	-1.70015	0.499497
A_32_P14669	AK131420	ZNF66	7617	zinc finger protein 66	-3.20709	-1.69957	0.499497
A_32_P98502	NM_004255	COX5A	9377	cytochrome c oxidase subunit Va	-3.20187	-1.62291	0.499497
A_32_P140656	NA	NA	NA	NA	-3.19743	-1.47736	0.499497
A_32_P187817	NA	NA	NA	NA	-3.20655	-1.44082	0.499497
A_24_P323664	NA	NA	NA	NA	-3.2039	-1.43974	0.499497
A_32_P81334	NM_199190	LARP4	113251	La ribonucleoprotein domain family, member 4	-3.19992	-1.31752	0.499497
A_32_P163533	NM_199005	ZNF322B	387328	zinc finger protein 322B	-3.20498	-1.31279	0.499497
A_32_P183983	BC037838	NA	NA	NA	-3.19856	-1.26238	0.499497
A_24_P332623	AL133018	RP11-159J2.1	647288	CTAGE family, member 5 pseudogene	2.85265	1.17851	0.499497
A_23_P308673	NM_004783	TAOK2	9344	TAO kinase 2	2.84574	1.20463	0.499497
A_23_P111635	NM_016086	STYXL1	51657	serine/threonine/tyrosine interacting-like 1	2.84607	1.23832	0.499497
A_24_P266466	NM_005293	GPR20	2843	G protein-coupled receptor 20	2.84604	1.23914	0.499497
A_23_P43086	NM_018688	BIN3	55909	bridging integrator 3	2.84598	1.24049	0.499497
A_24_P830690	NM_002613	PDPK1	5170	3-phosphoinositide dependent protein kinase-1	2.84993	1.26755	0.499497
A_23_P334845	NM_032900	ARHGAP19	84986	Rho GTPase activating protein 19	2.85191	1.28	0.499497
A_24_P303524	NM_182924	MICALL2	79778	MICAL-like 2	2.84759	1.30153	0.499497
A_23_P257111	NM_000507	FBP1	2203	fructose-1,6-bisphosphatase 1	2.8526	1.31805	0.499497
A_24_P267686	XR_015423	NA	NA	NA	2.8493	1.35051	0.499497
A_23_P72627	NM_004712	HGS	9146	hepatocyte growth factor-regulated tyrosine kinase substrate	2.85099	1.36013	0.499497
A_23_P103787	NM_198268	HIPK1	204851	homeodomain interacting protein kinase 1	2.85461	1.3725	0.499497
A_23_P150281	NM_001076787	TP53I11	9537	tumor protein p53 inducible protein 11	2.85287	1.39415	0.499497
A_24_P408424	NM_002473	MYH9	4627	myosin, heavy chain 9, non-muscle	2.84729	1.39628	0.499497
A_23_P79842	NM_015937	PIGT	51604	phosphatidylinositol glycan anchor biosynthesis, class T	2.85247	1.39959	0.499497
A_23_P9192	NM_005156	ROD1	9991	ROD1 regulator of differentiation 1 (S. pombe)	2.84564	1.40359	0.499497
A_23_P73593	NM_002444	MSN	4478	moesin	2.8464	1.52107	0.499497
A_23_P166459	NM_002305	LGALS1	3956	lectin, galactoside-binding, soluble, 1	2.84729	2.00893	0.499497
A_24_P33552	XR_019361	NA	NA	NA	-3.21263	-1.5702	0.512049
A_24_P272548	NA	NA	NA	NA	-3.21048	-1.53273	0.512049
A_23_P86731	NM_005674	ZNF239	8187	zinc finger protein 239	-3.21006	-1.22716	0.512049
A_23_P55149	NM_001030006	AP2B1	163	adaptor-related protein complex 2, beta 1 subunit	2.85707	1.23979	0.512049
A_23_P418373	NM_004050	BCL2L2	599	BCL2-like 2	2.86102	1.23982	0.512049
A_23_P38784	NM_014385	SIGLEC7	27036	sialic acid binding Ig-like lectin 7	2.85652	1.35312	0.512049
A_23_P86884	NM_005146	SART1	9092	squamous cell carcinoma antigen recognized by T cells	2.85913	1.48186	0.512049
A_23_P428827	NM_018064	AKIRIN2	55122	akirin 2	2.85654	1.48433	0.512049
A_23_P254340	NM_002950	RPN1	6184	ribophorin I	2.85929	1.4882	0.512049
A_32_P27991	CR610181	NA	NA	NA	2.85771	1.49789	0.512049
A_32_P61729	NM_201430	RTN3	10313	reticulon 3	2.85779	1.51297	0.512049
A_24_P913005	NA	NA	NA	NA	-3.17916	-1.24615	0.514896
A_24_P182433	NM_014017	ROBLD3	28956	roadblock domain containing 3	2.83574	1.2232	0.514896
A_23_P151586	NM_006405	TM9SF1	10548	transmembrane 9 superfamily member 1	2.83394	1.2893	0.514896
A_24_P100605	NM_020343	RALGAPA2	57186	Ral GTPase activating protein, alpha subunit 2 (catalytic)	2.83442	1.42777	0.514896
A_23_P352358	NM_138346	KIAA2013	90231	KIAA2013	2.83345	1.55373	0.514896
A_23_P144113	NM_002070	GNAI2	2771	guanine nucleotide binding protein (G protein), alpha inhibiting activity polypeptide 2	2.83601	1.58129	0.514896
A_32_P24762	AW589254	NA	NA	NA	-3.17666	-1.32025	0.537631
A_23_P91151	NM_003038	SLC1A4	6509	solute carrier family 1 (glutamate/neutral amino acid transporter), member 4	2.83141	1.16227	0.537631
A_23_P126752	NM_004930	CAPZB	832	capping protein (actin filament) muscle Z-line, beta	2.83117	1.29229	0.537631
A_24_P941946	AK022881	RALGAPA2	57186	Ral GTPase activating protein, alpha subunit 2 (catalytic)	2.82986	1.36447	0.537631
A_24_P280897	NA	NA	NA	NA	-3.15895	-2.19353	0.552023
A_24_P101211	XR_018768	NA	NA	NA	-3.16014	-1.82434	0.552023
A_24_P323635	XM_070233	NA	NA	NA	-3.1596	-1.80515	0.552023
A_32_P122285	NA	NA	NA	NA	-3.16308	-1.43392	0.552023
A_23_P8539	NM_139179	DAGLB	221955	diacylglycerol lipase, beta	2.81771	1.22902	0.552023
A_23_P259506	NM_032412	C5orf32	84418	chromosome 5 open reading frame 32	2.8185	1.65546	0.552023
A_23_P201086	NM_001024227	ARF1	375	ADP-ribosylation factor 1	2.82138	1.33315	0.554727
A_24_P110101	NA	NA	NA	NA	-3.17258	-2.09744	0.55518
A_24_P213073	NA	NA	NA	NA	-3.17124	-1.46795	0.55518
A_24_P214598	NM_152542	PPM1K	152926	protein phosphatase 1K (PP2C domain containing)	-3.16936	-1.39307	0.55518
A_24_P289188	NA	NA	NA	NA	-3.1701	-1.38536	0.55518
A_24_P106166	NA	NA	NA	NA	-3.16915	-1.3166	0.55518
A_23_P436259	NM_152461	NA	NA	NA	2.8275	1.21182	0.55518
A_23_P411188	NM_020402	CHRNA10	57053	cholinergic receptor, nicotinic, alpha 10	2.82801	1.25538	0.55518
A_24_P321919	NM_003870	IQGAP1	8826	IQ motif containing GTPase activating protein 1	2.82263	1.2877	0.55518
A_24_P416097	NA	NA	NA	NA	2.82332	1.30651	0.55518
A_23_P314526	NM_005803	FLOT1	10211	flotillin 1	2.8264	1.34328	0.55518
A_23_P88278	NM_020366	RPGRIP1	57096	retinitis pigmentosa GTPase regulator interacting protein 1	2.82464	1.36265	0.55518
A_23_P114361	NM_004992	MECP2	4204	methyl CpG binding protein 2 (Rett syndrome)	2.82707	1.37017	0.55518
A_23_P501460	NM_033489	CDK11B	984	cyclin-dependent kinase 11B	2.82341	1.37687	0.55518
A_32_P129310	NA	NA	NA	NA	2.82472	1.49598	0.55518
A_23_P217269	NM_007268	VSIG4	11326	V-set and immunoglobulin domain containing 4	2.82686	1.52149	0.55518
A_32_P181513	AK131472	ZNF730	100129543	zinc finger protein 730	-3.15343	-1.62816	0.592802
A_24_P238996	NA	NA	NA	NA	-3.1509	-1.56983	0.592802
A_24_P332471	XR_016059	NA	NA	NA	-3.15453	-1.56506	0.592802
A_23_P122531	NM_001040437	C6orf48	50854	chromosome 6 open reading frame 48	-3.14928	-1.50081	0.592802
A_23_P103315	NA	NA	NA	NA	-3.15481	-1.42577	0.592802
A_23_P345460	NM_015432	PLEKHG4	25894	pleckstrin homology domain containing, family G (with RhoGef domain) member 4	-3.15231	-1.27806	0.592802
A_24_P185615	NA	NA	NA	NA	-3.15406	-1.23689	0.592802
A_23_P169030	NM_003842	TNFRSF10B	8795	tumor necrosis factor receptor superfamily, member 10b	2.81443	1.17048	0.592802
A_32_P146815	BC062473	MGST1	4257	microsomal glutathione S-transferase 1	2.81522	1.22891	0.592802
A_23_P211829	NM_001040653	ZXDC	79364	ZXD family zinc finger C	2.81599	1.29746	0.592802
A_23_P162668	NM_001874	CPM	1368	carboxypeptidase M	2.81134	1.30511	0.592802
A_23_P210210	NM_001430	EPAS1	2034	endothelial PAS domain protein 1	2.81327	1.40934	0.592802
A_24_P89708	NM_000883	IMPDH1	3614	IMP (inosine monophosphate) dehydrogenase 1	2.81427	1.52125	0.592802
A_32_P162338	NM_153649	TPM3	7170	tropomyosin 3	2.81221	1.52379	0.592802
A_32_P213002	NA	NA	NA	NA	2.81508	1.6569	0.592802
A_23_P354942	NM_001076678	ZNF493	284443	zinc finger protein 493	-3.13082	-1.7287	0.600138
A_24_P101271	NA	NA	NA	NA	-3.1362	-1.66889	0.600138
A_24_P41149	NA	NA	NA	NA	-3.14734	-1.64345	0.600138
A_24_P714620	NA	NA	NA	NA	-3.13991	-1.64245	0.600138
A_24_P124032	NM_003821	RIPK2	8767	receptor-interacting serine-threonine kinase 2	-3.12919	-1.63176	0.600138
A_24_P491643	NA	NA	NA	NA	-3.13975	-1.62257	0.600138
A_24_P264772	NM_178230	PPIAL4A	164022	peptidylprolyl isomerase A (cyclophilin A)-like 4A	-3.1383	-1.59613	0.600138
A_24_P686992	NA	NA	NA	NA	-3.12838	-1.59047	0.600138
A_24_P238316	XR_018052	NA	NA	NA	-3.12961	-1.58326	0.600138
A_32_P117186	CR749547	NA	NA	NA	-3.13799	-1.50333	0.600138
A_24_P297798	XR_019052	NA	NA	NA	-3.13494	-1.4642	0.600138
A_24_P497437	AK127309	LOC283788	283788	FSHD region gene 1 pseudogene	-3.1435	-1.4624	0.600138
A_24_P392312	NA	NA	NA	NA	-3.12999	-1.45907	0.600138
A_24_P109854	NM_199132	ZNF468	90333	zinc finger protein 468	-3.14357	-1.45065	0.600138
A_32_P102778	NM_001076675	ZNF626	199777	zinc finger protein 626	-3.1418	-1.44131	0.600138
A_32_P62008	NM_007104	RPL10A	4736	ribosomal protein L10a	-3.13314	-1.43671	0.600138
A_24_P830025	AB209689	FNTA	2339	farnesyltransferase, CAAX box, alpha	-3.14348	-1.34537	0.600138
A_23_P14957	NM_001802	CDR2	1039	cerebellar degeneration-related protein 2, 62kDa	-3.13423	-1.30827	0.600138
A_23_P97473	NM_017971	MRPL20	55052	mitochondrial ribosomal protein L20	-3.13631	-1.29077	0.600138
A_23_P503072	NM_148672	CCL28	56477	chemokine (C-C motif) ligand 28	-3.14176	-1.21252	0.600138
A_23_P50857	NM_024527	ABHD8	79575	abhydrolase domain containing 8	2.80302	1.15972	0.600138
A_23_P426809	NM_198236	ARHGEF11	9826	Rho guanine nucleotide exchange factor (GEF) 11	2.80243	1.23612	0.600138
A_23_P150807	NM_003621	PPFIBP2	8495	PTPRF interacting protein, binding protein 2 (liprin beta 2)	2.80964	1.26272	0.600138
A_23_P134744	NM_024787	RNF122	79845	ring finger protein 122	2.80469	1.27682	0.600138
A_23_P3186	NM_003858	CCNK	8812	cyclin K	2.80751	1.32867	0.600138
A_24_P390793	NM_001416	EIF4A1	1973	eukaryotic translation initiation factor 4A1	2.80247	1.33259	0.600138
A_23_P10194	NM_201575	SEZ6L2	26470	seizure related 6 homolog (mouse)-like 2	2.80655	1.33661	0.600138
A_23_P152516	NM_005324	H3F3B	3021	H3 histone, family 3B (H3.3B)	2.80818	1.351	0.600138
A_23_P201238	NM_030918	SNX27	81609	sorting nexin family member 27	2.80631	1.4228	0.600138
A_23_P98167	NM_030930	UNC93B1	81622	unc-93 homolog B1 (C. elegans)	2.80985	1.45616	0.600138
A_23_P130113	NM_080912	ASGR2	433	asialoglycoprotein receptor 2	2.8074	1.47872	0.600138
A_24_P52111	NM_001031677	RAB24	53917	RAB24, member RAS oncogene family	2.8062	1.57303	0.600138
A_23_P217109	NM_001860	SLC31A2	1318	solute carrier family 31 (copper transporters), member 2	2.80653	1.70405	0.600138
A_23_P67932	NM_000634	CXCR1	3577	chemokine (C-X-C motif) receptor 1	2.80369	1.75321	0.600138
A_24_P127075	NM_022918	TMEM135	65084	transmembrane protein 135	-3.12489	-1.16605	0.618869
A_23_P337550	NM_017602	OTUD5	55593	OTU domain containing 5	2.79791	1.249	0.618869
A_23_P15108	NM_031477	YPEL3	83719	yippee-like 3 (Drosophila)	2.80075	1.29099	0.618869
A_23_P155335	NM_002662	PLD1	5337	phospholipase D1, phosphatidylcholine-specific	2.79884	1.3331	0.618869
A_23_P141394	NM_017983	WIPI1	55062	WD repeat domain, phosphoinositide interacting 1	2.79991	1.36444	0.618869
A_23_P372255	NM_002221	ITPKB	3707	inositol 1,4,5-trisphosphate 3-kinase B	2.79971	1.39417	0.618869
A_23_P148737	NM_004997	MYBPH	4608	myosin binding protein H	2.79969	1.55141	0.618869
A_24_P265523	NM_000651	CR1	1378	complement component (3b/4b) receptor 1 (Knops blood group)	2.80065	1.63052	0.618869
A_23_P147431	NM_002350	LYN	4067	v-yes-1 Yamaguchi sarcoma viral related oncogene homolog	2.79983	1.6912	0.618869
A_24_P401013	NA	NA	NA	NA	-3.12091	-1.4649	0.660611
A_24_P50208	U80747	NA	NA	NA	2.79397	1.18908	0.660611
A_23_P350879	AF130079	PRO2852	114224	hypothetical protein PRO2852	2.79215	1.21139	0.660611
A_23_P48964	NM_018668	VPS33B	26276	vacuolar protein sorting 33 homolog B (yeast)	2.79263	1.25038	0.660611
A_23_P65674	NM_014547	TMOD3	29766	tropomodulin 3 (ubiquitous)	2.79223	1.33759	0.660611
A_23_P104996	NM_004183	BEST1	7439	bestrophin 1	2.79526	1.39095	0.660611
A_23_P251196	NA	NA	NA	NA	2.79525	1.40021	0.660611
A_23_P21072	AF258583	RAB24	53917	RAB24, member RAS oncogene family	2.79438	1.45335	0.660611
A_24_P850428	NA	NA	NA	NA	-3.11415	-1.56724	0.675063
A_23_P12140	NM_000969	RPL5	6125	ribosomal protein L5	-3.11621	-1.52935	0.675063
A_24_P84558	XR_019314	NA	NA	NA	-3.11728	-1.46542	0.675063
A_24_P272873	BC067891	RPL13AP3	645683	ribosomal protein L13a pseudogene 3	-3.11343	-1.46367	0.675063
A_23_P42884	NM_032014	MRPS24	64951	mitochondrial ribosomal protein S24	-3.11334	-1.29007	0.675063
A_23_P143484	NM_153681	PIGP	51227	phosphatidylinositol glycan anchor biosynthesis, class P	-3.11875	-1.28408	0.675063
A_23_P75441	NM_032344	NUDT22	84304	nudix (nucleoside diphosphate linked moiety X)-type motif 22	2.78508	1.20008	0.675063
A_24_P291588	NM_004423	DVL3	1857	dishevelled, dsh homolog 3 (Drosophila)	2.78682	1.22472	0.675063
A_24_P54797	NM_203284	RBPJ	3516	recombination signal binding protein for immunoglobulin kappa J region	2.78551	1.22956	0.675063
A_24_P366526	BC105992	SYNGR2	9144	synaptogyrin 2	2.78904	1.24373	0.675063
A_23_P35114	NM_016274	PLEKHO1	51177	pleckstrin homology domain containing, family O member 1	2.78704	1.2947	0.675063
A_23_P389676	NA	NA	NA	NA	2.78637	1.31724	0.675063
A_24_P162718	NM_005572	LMNA	4000	lamin A/C	2.78789	1.32244	0.675063
A_23_P122937	NM_014800	ELMO1	9844	engulfment and cell motility 1	2.78933	1.33146	0.675063
A_23_P94186	NM_205545	LYPD2	137797	LY6/PLAUR domain containing 2	2.78484	1.39472	0.675063
A_23_P30950	NM_052961	SLC26A8	116369	solute carrier family 26, member 8	2.78518	1.48254	0.675063
A_24_P117782	NM_033129	SCRT2	85508	scratch homolog 2, zinc finger protein (Drosophila)	-3.10731	-1.85233	0.711398
A_24_P238266	XR_018554	NA	NA	NA	-3.10986	-1.65658	0.711398
A_24_P323628	BC064938	RPL23AP53	644128	ribosomal protein L23a pseudogene 53	-3.10646	-1.41644	0.711398
A_32_P34970	NA	NA	NA	NA	-3.11149	-1.36095	0.711398
A_23_P380271	AK074447	FLJ23867	200058	hypothetical protein FLJ23867	2.77802	1.18072	0.711398
A_23_P156697	NM_021160	BAT5	7920	HLA-B associated transcript 5	2.78223	1.18497	0.711398
A_23_P23234	BC000988	C1orf217	84719	chromosome 1 open reading frame 217	2.78103	1.21542	0.711398
A_23_P101297	NM_012155	EML2	24139	echinoderm microtubule associated protein like 2	2.78357	1.2482	0.711398
A_23_P69493	NM_001664	RHOA	387	ras homolog gene family, member A	2.78261	1.26083	0.711398
A_23_P120325	NM_002254	KIF3C	3797	kinesin family member 3C	2.78191	1.27489	0.711398
A_32_P208350	NM_153046	TDRD9	122402	tudor domain containing 9	2.78307	1.28946	0.711398
A_24_P45005	NM_024663	NPEPL1	79716	aminopeptidase-like 1	2.78205	1.31528	0.711398
A_23_P36962	NM_006260	DNAJC3	5611	DnaJ (Hsp40) homolog, subfamily C, member 3	2.77933	1.37499	0.711398
A_23_P77761	NM_004035	ACOX1	51	acyl-Coenzyme A oxidase 1, palmitoyl	2.78154	1.39339	0.711398
A_24_P62615	NM_006367	CAP1	10487	CAP, adenylate cyclase-associated protein 1 (yeast)	2.77915	1.45894	0.711398
A_23_P108522	BC064950	FAM134A	79137	family with sequence similarity 134, member A	2.77756	1.48045	0.711398
A_24_P383802	XR_019516	NA	NA	NA	-3.07595	-1.49587	0.721651
A_23_P401076	NM_145006	SUSD3	203328	sushi domain containing 3	-3.07599	-1.36897	0.721651
A_23_P170290	NM_018202	TMEM57	55219	transmembrane protein 57	2.74413	1.16216	0.721651
A_23_P153783	NM_003367	USF2	7392	upstream transcription factor 2, c-fos interacting	2.74485	1.33665	0.721651
A_23_P72157	NM_032219	MFSD7	84179	major facilitator superfamily domain containing 7	2.74213	1.34463	0.721651
A_32_P41461	NM_006990	WASF2	10163	WAS protein family, member 2	2.74345	1.37937	0.721651
A_24_P139943	NM_022460	HS1BP3	64342	HCLS1 binding protein 3	2.74359	1.39197	0.721651
A_24_P267619	NM_001040022	SIRPA	140885	signal-regulatory protein alpha	2.74381	1.46996	0.721651
A_24_P410070	NA	NA	NA	NA	-3.07949	-1.93726	0.725823
A_23_P212568	NM_016388	TRAT1	50852	T cell receptor associated transmembrane adaptor 1	-3.08163	-1.57805	0.725823
A_23_P410965	NM_020888	KIAA1522	57648	KIAA1522	2.75012	1.17099	0.725823
A_23_P158969	NM_139177	SLC39A11	201266	solute carrier family 39 (metal ion transporter), member 11	2.74767	1.20241	0.725823
A_24_P213763	CR625942	PPM1F	9647	protein phosphatase 1F (PP2C domain containing)	2.74904	1.29472	0.725823
A_23_P129513	NM_006428	MRPL28	10573	mitochondrial ribosomal protein L28	2.74952	1.29863	0.725823
A_24_P16340	CR621923	RPLP0P5	643779	ribosomal protein, large, P0 pseudogene 5	-3.08542	-1.4633	0.728983
A_32_P783	NM_000998	RPL37A	6168	ribosomal protein L37a	-3.0863	-1.4294	0.728983
A_23_P18939	NM_002890	RASA1	5921	RAS p21 protein activator (GTPase activating protein) 1	-3.08285	-1.33927	0.728983
A_24_P337810	AF119858	EPS15L2	55380	epidermal growth factor receptor pathway substrate 15-like 2	-3.08657	-1.31523	0.728983
A_32_P133526	NA	NA	NA	NA	2.7526	1.29541	0.728983
A_23_P25235	NM_080387	CLEC4D	338339	C-type lectin domain family 4, member D	2.75289	1.62343	0.728983
A_23_P117506	NM_016029	DHRS7	51635	dehydrogenase/reductase (SDR family) member 7	2.75619	1.35928	0.732171
A_23_P98744	NM_001005172	OR52K2	119774	olfactory receptor, family 52, subfamily K, member 2	2.75483	1.44925	0.732171
A_23_P383118	AB040944	ZSWIM5	57643	zinc finger, SWIM-type containing 5	-3.09283	-1.1933	0.73324
A_23_P99642	NM_003982	SLC7A7	9056	solute carrier family 7 (cationic amino acid transporter, y+ system), member 7	2.75909	1.24809	0.73324
A_23_P252783	NM_014580	SLC2A8	29988	solute carrier family 2 (facilitated glucose transporter), member 8	2.75772	1.24992	0.73324
A_24_P48898	NM_145637	APOL2	23780	apolipoprotein L, 2	2.75821	1.31874	0.73324
A_23_P22957	NM_016009	SH3GLB1	51100	SH3-domain GRB2-like endophilin B1	2.75934	1.38119	0.73324
A_32_P24741	AK093729	tcag7.907	402483	hypothetical LOC402483	2.75723	1.39269	0.73324
A_23_P95755	NM_004566	PFKFB3	5209	6-phosphofructo-2-kinase/fructose-2,6-biphosphatase 3	2.7594	1.4278	0.73324
A_23_P110791	NM_005211	CSF1R	1436	colony stimulating factor 1 receptor	2.75747	1.45833	0.73324
A_23_P340308	NM_176888	TAS2R19	259294	taste receptor, type 2, member 19	-3.0953	-1.25671	0.737547
A_23_P309991	NM_138621	BCL2L11	10018	BCL2-like 11 (apoptosis facilitator)	2.7647	1.19103	0.737547
A_23_P200396	NM_019118	C1orf91	56063	chromosome 1 open reading frame 91	2.76779	1.2612	0.737547
A_23_P65481	NM_007110	TEP1	7011	telomerase-associated protein 1	2.76743	1.2698	0.737547
A_23_P14975	NM_032140	C16orf48	84080	chromosome 16 open reading frame 48	2.76713	1.27605	0.737547
A_23_P153905	NM_004907	IER2	9592	immediate early response 2	2.76312	1.32479	0.737547
A_32_P134657	NM_015349	KIAA0240	23506	KIAA0240	2.76645	1.32743	0.737547
A_23_P102122	NM_152862	ARPC2	10109	actin related protein 2/3 complex, subunit 2, 34kDa	2.77008	1.33102	0.737547
A_32_P8351	CR627362	LOC595101	595101	PI-3-kinase-related kinase SMG-1 pseudogene	2.77019	1.36143	0.737547
A_23_P207650	NM_000018	ACADVL	37	acyl-Coenzyme A dehydrogenase, very long chain	2.7623	1.36517	0.737547
A_23_P2041	NM_032867	MICALCL	84953	MICAL C-terminal like	2.7683	1.38163	0.737547
A_23_P322043	NM_015327	SMG5	23381	Smg-5 homolog, nonsense mediated mRNA decay factor (C. elegans)	2.76663	1.40209	0.737547
A_23_P82169	NM_003107	SOX4	6659	SRY (sex determining region Y)-box 4	2.76498	1.4104	0.737547
A_23_P63897	NM_022802	CTBP2	1488	C-terminal binding protein 2	2.76253	1.42808	0.737547
A_24_P59387	AK022255	C8orf60	619426	chromosome 8 open reading frame 60	2.76544	1.45387	0.737547
A_24_P323545	NM_001077186	MYH14	79784	myosin, heavy chain 14, non-muscle	2.7697	1.46366	0.737547
A_24_P930985	AK090416	RXRA	6256	retinoid X receptor, alpha	2.76815	1.48442	0.737547
A_24_P200297	NM_172027	ABTB1	80325	ankyrin repeat and BTB (POZ) domain containing 1	2.76217	1.75827	0.737547
A_24_P357518	NM_000982	RPL21	6144	ribosomal protein L21	-3.10345	-1.79122	0.747424
A_24_P307025	NR_000029	RPL23AP7	118433	ribosomal protein L23a pseudogene 7	-3.09997	-1.62053	0.747424
A_24_P358164	NM_001005472	NA	NA	NA	-3.10494	-1.54636	0.747424
A_23_P17134	NM_002371	MAL	4118	mal, T-cell differentiation protein	-3.09883	-1.54156	0.747424
A_23_P206568	NA	NA	NA	NA	-3.10039	-1.42952	0.747424
A_23_P13663	NM_021238	FAM60A	58516	family with sequence similarity 60, member A	-3.10256	-1.37107	0.747424
A_24_P315754	NA	NA	NA	NA	2.77307	1.15817	0.747424
A_23_P211814	NM_002375	MAP4	4134	microtubule-associated protein 4	2.77496	1.25138	0.747424
A_23_P428738	NM_001145	ANG	283	angiogenin, ribonuclease, RNase A family, 5	2.77292	1.29082	0.747424
A_24_P406814	NM_014661	FAM53B	9679	family with sequence similarity 53, member B	2.77605	1.29187	0.747424
A_24_P419120	NM_015250	BICD2	23299	bicaudal D homolog 2 (Drosophila)	2.77234	1.29877	0.747424
A_24_P306561	NM_014972	TCF25	22980	transcription factor 25 (basic helix-loop-helix)	2.7752	1.32345	0.747424
A_24_P170826	NM_006336	ZER1	10444	zer-1 homolog (C. elegans)	2.7728	1.40834	0.747424
A_23_P122915	NM_015379	BRI3	25798	brain protein I3	2.77149	1.43993	0.747424
A_23_P130626	NM_001077446	TSEN34	79042	tRNA splicing endonuclease 34 homolog (S. cerevisiae)	2.77463	1.51132	0.747424
A_24_P341386	NA	NA	NA	NA	-3.04545	-1.55252	0.775359
A_23_P331908	AK097878	PRDM11	56981	PR domain containing 11	-3.04377	-1.19236	0.775359
A_24_P418189	XR_018242	NA	NA	NA	-3.05034	-1.59672	0.776431
A_24_P366415	NA	NA	NA	NA	-3.05012	-1.52531	0.776431
A_23_P393051	NM_152365	C1orf172	126695	chromosome 1 open reading frame 172	-3.04872	-1.24626	0.776431
A_23_P417965	NM_015603	CCDC9	26093	coiled-coil domain containing 9	2.72802	1.25702	0.776431
A_23_P256107	NM_006665	HPSE	10855	heparanase	2.72893	1.30989	0.776431
A_32_P53049	NM_005801	EIF1	10209	eukaryotic translation initiation factor 1	2.72704	1.37869	0.776431
A_23_P62115	NM_003254	TIMP1	7076	TIMP metallopeptidase inhibitor 1	2.72669	1.47053	0.776431
A_24_P41662	NA	NA	NA	NA	-3.05511	-1.98746	0.780208
A_24_P358205	NA	NA	NA	NA	-3.05751	-1.84381	0.780208
A_24_P136905	AF116713	NA	NA	NA	-3.07061	-1.80052	0.780208
A_23_P59888	NR_002182	NACAP1	83955	nascent-polypeptide-associated complex alpha polypeptide pseudogene 1	-3.05537	-1.74872	0.780208
A_24_P40757	XM_928198	NA	NA	NA	-3.06459	-1.68444	0.780208
A_24_P152983	XR_015402	NA	NA	NA	-3.0634	-1.67045	0.780208
A_24_P306964	NA	NA	NA	NA	-3.06392	-1.63968	0.780208
A_23_P255827	NM_021631	FKSG2	59347	apoptosis inhibitor	-3.06855	-1.55902	0.780208
A_24_P409402	XR_016530	NA	NA	NA	-3.06124	-1.55829	0.780208
A_32_P29582	NM_203477	NA	NA	NA	-3.06944	-1.54021	0.780208
A_24_P298099	NA	NA	NA	NA	-3.05698	-1.48689	0.780208
A_24_P117138	NM_145297	ZNF626	199777	zinc finger protein 626	-3.06503	-1.48607	0.780208
A_24_P298545	NM_033468	ZNF257	113835	zinc finger protein 257	-3.07276	-1.43632	0.780208
A_24_P401100	XR_018091	NA	NA	NA	-3.05864	-1.42257	0.780208
A_32_P24531	BC014023	NA	NA	NA	-3.05408	-1.41654	0.780208
A_32_P172917	NA	NA	NA	NA	-3.06297	-1.41341	0.780208
A_23_P383132	NM_015094	HIC2	23119	hypermethylated in cancer 2	-3.07191	-1.35857	0.780208
A_32_P222060	NA	NA	NA	NA	-3.05792	-1.32828	0.780208
A_24_P237559	AK096804	LNPEP	4012	leucyl/cystinyl aminopeptidase	-3.05419	-1.3143	0.780208
A_23_P304395	NM_145303	OSTCL	202459	oligosaccharyltransferase complex subunit-like	-3.05611	-1.29532	0.780208
A_23_P303851	NM_176886	TAS2R45	259291	taste receptor, type 2, member 45	-3.06043	-1.26331	0.780208
A_32_P76576	AK026459	NA	NA	NA	-3.06668	-1.22903	0.780208
A_23_P99424	NM_003291	TPP2	7174	tripeptidyl peptidase II	-3.07056	-1.22121	0.780208
A_23_P215517	BC009555	KLHL7	55975	kelch-like 7 (Drosophila)	2.74018	1.12629	0.780208
A_23_P58588	NM_003062	SLIT3	6586	slit homolog 3 (Drosophila)	2.73275	1.19071	0.780208
A_23_P12423	NM_022089	ATP13A2	23400	ATPase type 13A2	2.73325	1.22835	0.780208
A_24_P335025	NM_001776	ENTPD1	953	ectonucleoside triphosphate diphosphohydrolase 1	2.73122	1.24147	0.780208
A_32_P182439	NM_006591	POLD3	10714	polymerase (DNA-directed), delta 3, accessory subunit	2.7389	1.25169	0.780208
A_23_P203392	NM_025080	ASRGL1	80150	asparaginase like 1	2.73728	1.25211	0.780208
A_23_P159172	AK131529	AATK	9625	apoptosis-associated tyrosine kinase	2.74122	1.25516	0.780208
A_23_P91657	NM_013986	EWSR1	2130	Ewing sarcoma breakpoint region 1	2.73479	1.26852	0.780208
A_23_P5392	NM_004881	TP53I3	9540	tumor protein p53 inducible protein 3	2.7366	1.27176	0.780208
A_23_P212749	NM_002111	HTT	3064	huntingtin	2.73773	1.27361	0.780208
A_24_P71700	NM_145166	ZBTB47	92999	zinc finger and BTB domain containing 47	2.73518	1.28162	0.780208
A_32_P225905	XR_015700	NA	NA	NA	2.74011	1.30477	0.780208
A_23_P69491	NM_001664	RHOA	387	ras homolog gene family, member A	2.73732	1.3055	0.780208
A_23_P21560	NM_030797	FAM49A	81553	family with sequence similarity 49, member A	2.73319	1.31651	0.780208
A_23_P11742	NM_199163	NA	NA	NA	2.73252	1.33804	0.780208
A_23_P106675	NM_002661	PLCG2	5336	phospholipase C, gamma 2 (phosphatidylinositol-specific)	2.73444	1.34151	0.780208
A_23_P123666	NM_018421	TBC1D2	55357	TBC1 domain family, member 2	2.73179	1.37436	0.780208
A_23_P371239	NM_198390	CMIP	80790	c-Maf-inducing protein	2.73385	1.37602	0.780208
A_23_P213216	NM_005663	WHSC2	7469	Wolf-Hirschhorn syndrome candidate 2	2.73659	1.3797	0.780208
A_23_P27781	NR_003061	LILRP2	79166	leukocyte immunoglobulin-like receptor pseudogene 2	2.73491	1.39497	0.780208
A_32_P460973	NM_005516	HLA-E	3133	major histocompatibility complex, class I, E	2.73299	1.45655	0.780208
A_23_P136173	NM_172247	CSF2RA	1438	colony stimulating factor 2 receptor, alpha, low-affinity (granulocyte-macrophage)	2.73351	1.49584	0.780208
A_23_P96041	NA	NA	NA	NA	2.73637	1.49689	0.780208
A_23_P100355	NM_002720	PPP4C	5531	protein phosphatase 4 (formerly X), catalytic subunit	2.73523	1.58207	0.780208
A_23_P256933	NM_000986	RPL24	6152	ribosomal protein L24	-3.03054	-1.57272	0.783321
A_23_P22735	NM_032621	BEX2	84707	brain expressed X-linked 2	-3.02831	-1.50953	0.783321
A_24_P341677	CR612178	RPLP0P3	122589	ribosomal protein, large, P0 pseudogene 3	-3.02873	-1.50814	0.783321
A_24_P32930	NA	NA	NA	NA	-3.03039	-1.40661	0.783321
A_23_P111961	NM_032509	MAK16	84549	MAK16 homolog (S. cerevisiae)	-3.02883	-1.2362	0.783321
A_23_P129334	NM_001287	CLCN7	1186	chloride channel 7	2.71691	1.22212	0.783321
A_23_P251387	NM_004726	REPS2	9185	RALBP1 associated Eps domain containing 2	2.71725	1.57176	0.783321
A_23_P129486	NM_016332	SEPX1	51734	selenoprotein X, 1	2.71607	1.68194	0.783321
A_23_P50638	NM_052972	LRG1	116844	leucine-rich alpha-2-glycoprotein 1	2.71836	1.86491	0.783321
A_32_P24581	NM_002954	RPS27A	6233	ribosomal protein S27a	-3.03762	-1.66008	0.788143
A_24_P195510	XR_019574	NA	NA	NA	-3.04141	-1.59408	0.788143
A_24_P6725	NA	NA	NA	NA	-3.03728	-1.49063	0.788143
A_32_P49350	CR609307	RPS4XP6	391777	ribosomal protein S4X pseudogene 6	-3.03621	-1.46211	0.788143
A_24_P367282	NA	NA	NA	NA	-3.03891	-1.3161	0.788143
A_24_P375360	XR_019146	NA	NA	NA	-3.03647	-1.27546	0.788143
A_32_P199292	NA	NA	NA	NA	-3.03842	-1.24796	0.788143
A_23_P339053	BC027604	C16orf52	730094	chromosome 16 open reading frame 52	-3.03825	-1.19684	0.788143
A_24_P252973	NM_006831	CLP1	10978	CLP1, cleavage and polyadenylation factor I subunit, homolog (S. cerevisiae)	2.7218	1.16894	0.788143
A_23_P91859	NA	NA	NA	NA	2.71962	1.21235	0.788143
A_32_P172545	NA	NA	NA	NA	2.72197	1.22693	0.788143
A_23_P358957	NM_006549	CAMKK2	10645	calcium/calmodulin-dependent protein kinase kinase 2, beta	2.7192	1.33842	0.788143
A_32_P136033	AK090477	NA	NA	NA	2.72086	1.4193	0.788143
A_24_P818010	AK097080	LOC653340	653340	hypothetical LOC653340	2.72097	1.62767	0.788143
A_23_P69670	NM_018366	CNO	55330	cappuccino homolog (mouse)	-2.98882	-1.29544	0.811268
A_32_P28685	NM_003090	SNRPA1	6627	small nuclear ribonucleoprotein polypeptide A'	-2.98788	-1.19936	0.811268
A_24_P55719	NM_133640	MED22	6837	mediator complex subunit 22	2.68298	1.16508	0.811268
A_23_P56971	NM_017896	C20orf11	54994	chromosome 20 open reading frame 11	2.68378	1.2067	0.811268
A_23_P21363	NM_024060	AHNAK	79026	AHNAK nucleoprotein	2.68151	1.22159	0.811268
A_23_P99942	NM_024652	LRRK1	79705	leucine-rich repeat kinase 1	2.68294	1.22747	0.811268
A_23_P209477	NM_177983	PPM1G	5496	protein phosphatase 1G (formerly 2C), magnesium-dependent, gamma isoform	2.68756	1.23828	0.811268
A_24_P230457	XR_019283	NA	NA	NA	2.68524	1.27174	0.811268
A_23_P311632	NM_138329	NLRP6	171389	NLR family, pyrin domain containing 6	2.68399	1.29924	0.811268
A_23_P36753	NM_000690	ALDH2	217	aldehyde dehydrogenase 2 family (mitochondrial)	2.68737	1.34744	0.811268
A_24_P349207	AK097411	LOC100133280	100133280	similar to Putative POM121-like protein 1-like	2.6845	1.35005	0.811268
A_23_P395705	NA	NA	NA	NA	2.68211	1.44689	0.811268
A_23_P115998	NM_003120	SPI1	6688	spleen focus forming virus (SFFV) proviral integration oncogene spi1	2.68257	1.56933	0.811268
A_24_P378019	NM_004031	IRF7	3665	interferon regulatory factor 7	2.68449	1.64163	0.811268
A_23_P315286	NM_138774	C19orf22	91300	chromosome 19 open reading frame 22	2.68506	1.64305	0.811268
A_24_P332683	NM_001008401	ZNF761	388561	zinc finger protein 761	-3.0132	-1.63695	0.817457
A_24_P419103	BC006438	LOC100132167	100132167	similar to hCG1993567	-3.01218	-1.58486	0.817457
A_24_P349596	XR_018451	NA	NA	NA	-3.01054	-1.5371	0.817457
A_24_P400751	NA	NA	NA	NA	-3.00799	-1.5208	0.817457
A_24_P221424	NM_203374	ZNF784	147808	zinc finger protein 784	-3.02029	-1.49741	0.817457
A_24_P178764	XR_018135	NA	NA	NA	-3.01927	-1.47981	0.817457
A_32_P148627	AX775927	NA	NA	NA	-3.01717	-1.45156	0.817457
A_24_P315769	XR_018970	NA	NA	NA	-3.01325	-1.4437	0.817457
A_24_P698759	NA	NA	NA	NA	-3.01262	-1.39804	0.817457
A_32_P171695	NM_001001732	CC2D2B	387707	coiled-coil and C2 domain containing 2B	-3.01111	-1.39719	0.817457
A_24_P214625	NM_176869	PPA2	27068	pyrophosphatase (inorganic) 2	-3.00841	-1.38144	0.817457
A_23_P431890	NM_145261	DNAJC19	131118	DnaJ (Hsp40) homolog, subfamily C, member 19	-3.01846	-1.35474	0.817457
A_23_P138635	NM_004052	BNIP3	664	BCL2/adenovirus E1B 19kDa interacting protein 3	-3.00822	-1.35403	0.817457
A_32_P3998	NM_001004301	ZNF813	126017	zinc finger protein 813	-3.01266	-1.31804	0.817457
A_24_P160927	NA	NA	NA	NA	-3.01013	-1.29632	0.817457
A_23_P327426	NM_152902	TIPRL	261726	TIP41, TOR signaling pathway regulator-like (S. cerevisiae)	-3.01689	-1.23429	0.817457
A_23_P214411	NM_006708	GLO1	2739	glyoxalase I	-3.01081	-1.16161	0.817457
A_23_P253389	NM_003040	SLC4A2	6522	solute carrier family 4, anion exchanger, member 2 (erythrocyte membrane protein band 3-like 1)	2.70455	1.18421	0.817457
A_23_P166193	NM_018217	EDEM2	55741	ER degradation enhancer, mannosidase alpha-like 2	2.70284	1.1864	0.817457
A_23_P4909	NM_003089	SNRNP70	6625	small nuclear ribonucleoprotein 70kDa (U1)	2.70816	1.18664	0.817457
A_23_P26534	NM_017885	HCFC1R1	54985	host cell factor C1 regulator 1 (XPO1 dependent)	2.70629	1.20177	0.817457
A_32_P738377	NA	NA	NA	NA	2.70292	1.23368	0.817457
A_23_P74688	NM_031921	ATAD3B	83858	ATPase family, AAA domain containing 3B	2.70347	1.24159	0.817457
A_24_P414045	NM_006302	MOGS	7841	mannosyl-oligosaccharide glucosidase	2.70047	1.2534	0.817457
A_24_P113824	NM_014313	TMEM50A	23585	transmembrane protein 50A	2.70544	1.27757	0.817457
A_24_P127235	NM_004327	BCR	613	breakpoint cluster region	2.70456	1.28804	0.817457
A_23_P132341	NM_024588	NA	NA	NA	2.70575	1.29014	0.817457
A_23_P101321	NM_199002	ARHGEF1	9138	Rho guanine nucleotide exchange factor (GEF) 1	2.70697	1.31171	0.817457
A_32_P192293	NA	NA	NA	NA	2.70496	1.32326	0.817457
A_23_P111141	NM_004639	BAT3	7917	HLA-B associated transcript 3	2.7097	1.38056	0.817457
A_23_P205997	NM_031301	APH1B	83464	anterior pharynx defective 1 homolog B (C. elegans)	2.70694	1.39208	0.817457
A_23_P67339	NM_020650	RCN3	57333	reticulocalbin 3, EF-hand calcium binding domain	2.70738	1.39335	0.817457
A_23_P138725	NM_031484	MARVELD1	83742	MARVEL domain containing 1	2.70828	1.39337	0.817457
A_23_P19352	NM_006586	CNPY3	10695	canopy 3 homolog (zebrafish)	2.70089	1.4084	0.817457
A_32_P142625	NA	NA	NA	NA	2.701	1.46253	0.817457
A_23_P310317	NM_001008656	TCOF1	6949	Treacher Collins-Franceschetti syndrome 1	2.70865	1.49103	0.817457
A_32_P902957	NM_138450	ARL11	115761	ADP-ribosylation factor-like 11	2.71002	1.49378	0.817457
A_23_P343935	NM_022051	EGLN1	54583	egl nine homolog 1 (C. elegans)	2.70543	1.5848	0.817457
A_23_P106362	NM_020980	AQP9	366	aquaporin 9	2.70452	1.69491	0.817457
A_23_P3651	NM_005332	HBZ	3050	hemoglobin, zeta	2.70384	2.08207	0.817457
A_24_P136011	NA	NA	NA	NA	-2.99158	-1.78995	0.819114
A_23_P53866	NM_020751	COG6	57511	component of oligomeric golgi complex 6	-2.99475	-1.30401	0.819114
A_23_P436266	BC051879	BAT2L1	84726	HLA-B associated transcript 2-like 1	-2.99367	-1.22394	0.819114
A_24_P212875	NA	NA	NA	NA	-2.99269	-1.17053	0.819114
A_24_P70002	NA	NA	NA	NA	2.69069	1.19303	0.819114
A_23_P153026	NM_000152	GAA	2548	glucosidase, alpha; acid	2.68952	1.51639	0.819114
A_23_P38770	NM_002035	KDSR	2531	3-ketodihydrosphingosine reductase	-3.0267	-1.37197	0.819591
A_24_P58857	NM_001004301	ZNF813	126017	zinc finger protein 813	-3.02554	-1.34291	0.819591
A_23_P7957	NM_018960	GNMT	27232	glycine N-methyltransferase	2.71113	1.14843	0.819591
A_24_P252667	NM_001859	SLC31A1	1317	solute carrier family 31 (copper transporters), member 1	2.7129	1.21905	0.819591
A_23_P218225	NM_014298	QPRT	23475	quinolinate phosphoribosyltransferase	2.71299	1.24076	0.819591
A_23_P97770	NM_020216	RNPEP	6051	arginyl aminopeptidase (aminopeptidase B)	2.71169	1.29755	0.819591
A_23_P52382	NM_017626	DNAJB12	54788	DnaJ (Hsp40) homolog, subfamily B, member 12	2.71375	1.30156	0.819591
A_24_P755505	NA	NA	NA	NA	-2.9973	-2.06178	0.822295
A_24_P402836	NM_003441	ZNF141	7700	zinc finger protein 141	-2.99981	-1.70023	0.822295
A_24_P247153	NM_001028	RPS25	6230	ribosomal protein S25	-3.00551	-1.65898	0.822295
A_24_P730256	NA	NA	NA	NA	-3.00574	-1.53313	0.822295
A_24_P289884	NA	NA	NA	NA	-3.00128	-1.50962	0.822295
A_23_P200015	NM_174858	AK5	26289	adenylate kinase 5	-3.00134	-1.39968	0.822295
A_24_P153063	XR_017260	NA	NA	NA	-2.99708	-1.38256	0.822295
A_24_P75469	XR_019277	NA	NA	NA	-2.9977	-1.35759	0.822295
A_24_P680704	AF211977	NA	NA	NA	-2.99766	-1.30371	0.822295
A_24_P303080	NA	NA	NA	NA	-3.00159	-1.22475	0.822295
A_24_P720495	XR_019042	NA	NA	NA	-3.00644	-1.15932	0.822295
A_24_P466102	NA	NA	NA	NA	2.69318	1.16336	0.822295
A_23_P22557	AL832120	MAP7D3	79649	MAP7 domain containing 3	2.69306	1.17471	0.822295
A_23_P82509	NM_021167	GATAD1	57798	GATA zinc finger domain containing 1	2.69201	1.17749	0.822295
A_23_P30315	NM_033342	TRIM7	81786	tripartite motif-containing 7	2.69402	1.18027	0.822295
A_24_P181672	NM_001009905	B3GNTL1	146712	UDP-GlcNAc:betaGal beta-1,3-N-acetylglucosaminyltransferase-like 1	2.69759	1.24574	0.822295
A_24_P406132	NM_002754	MAPK13	5603	mitogen-activated protein kinase 13	2.69216	1.26126	0.822295
A_23_P256413	NM_138410	CMTM7	112616	CKLF-like MARVEL transmembrane domain containing 7	2.69698	1.28942	0.822295
A_23_P26878	NM_001025579	NDEL1	81565	nudE nuclear distribution gene E homolog (A. nidulans)-like 1	2.69692	1.29278	0.822295
A_23_P168080	NM_006929	SKIV2L	6499	superkiller viralicidic activity 2-like (S. cerevisiae)	2.69483	1.31984	0.822295
A_24_P363615	NM_145808	MTPN	136319	myotrophin	2.69514	1.33677	0.822295
A_23_P86931	NM_198277	SLC37A2	219855	solute carrier family 37 (glycerol-3-phosphate transporter), member 2	2.69905	1.34636	0.822295
A_23_P76109	NM_145058	RILPL2	196383	Rab interacting lysosomal protein-like 2	2.69723	1.36359	0.822295
A_24_P291826	NM_001009991	SYTL3	94120	synaptotagmin-like 3	2.69373	1.3839	0.822295
A_23_P133142	NM_025144	ALPK1	80216	alpha-kinase 1	2.69588	1.4407	0.822295
A_32_P221305	BC073935	LOC389634	389634	hypothetical LOC389634	2.69268	1.6466	0.822295
A_23_P54816	NM_001694	ATP6V0C	527	ATPase, H+ transporting, lysosomal 16kDa, V0 subunit c	2.69796	1.72053	0.822295
A_23_P69652	NM_080819	GPR78	27201	G protein-coupled receptor 78	-2.96545	-2.67653	0.826826
A_32_P232543	XM_930195	NA	NA	NA	-2.96658	-1.62029	0.826826
A_23_P315320	NM_145659	IL27	246778	interleukin 27	-2.9624	-1.61755	0.826826
A_24_P417606	XM_496446	NA	NA	NA	-2.96666	-1.61619	0.826826
A_24_P93052	NA	NA	NA	NA	-2.96225	-1.54548	0.826826
A_32_P47222	NA	NA	NA	NA	-2.96617	-1.42536	0.826826
A_32_P15799	NM_005517	HMGN2	3151	high-mobility group nucleosomal binding domain 2	-2.96943	-1.37292	0.826826
A_23_P54781	BC051317	RBBP6	5930	retinoblastoma binding protein 6	-2.96863	-1.35522	0.826826
A_24_P200427	NM_001079525	PAICS	10606	phosphoribosylaminoimidazole carboxylase, phosphoribosylaminoimidazole succinocarboxamide synthetase	-2.96417	-1.34534	0.826826
A_24_P856176	NA	NA	NA	NA	-2.96425	-1.34129	0.826826
A_24_P170538	NM_006649	UTP14A	10813	UTP14, U3 small nucleolar ribonucleoprotein, homolog A (yeast)	-2.95974	-1.32293	0.826826
A_24_P221057	XR_019252	NA	NA	NA	-2.95958	-1.26584	0.826826
A_32_P139196	AB176708	MIR17HG	407975	MIR17 host gene (non-protein coding)	-2.96057	-1.23807	0.826826
A_23_P122439	NM_181531	BTN2A2	10385	butyrophilin, subfamily 2, member A2	-2.96664	-1.23117	0.826826
A_32_P91042	CR610374	LOC100129034	100129034	hypothetical protein LOC100129034	2.66943	1.23485	0.826826
A_23_P19802	NM_015694	ZNF777	27153	zinc finger protein 777	2.66974	1.24868	0.826826
A_24_P398432	NM_001040118	ARAP1	116985	ArfGAP with RhoGAP domain, ankyrin repeat and PH domain 1	2.67083	1.36408	0.826826
A_32_P459533	NM_015122	FCHO1	23149	FCH domain only 1	2.67096	1.42362	0.826826
A_23_P159125	NM_004695	SLC16A5	9121	solute carrier family 16, member 5 (monocarboxylic acid transporter 6)	2.66907	1.43108	0.826826
A_23_P99275	NM_002258	KLRB1	3820	killer cell lectin-like receptor subfamily B, member 1	-2.97399	-2.03155	0.836713
A_24_P830667	NM_000982	RPL21	6144	ribosomal protein L21	-2.97311	-1.77013	0.836713
A_24_P412734	NM_173502	PRSS36	146547	protease, serine, 36	-2.98215	-1.6184	0.836713
A_23_P7087	NM_052861	C4orf42	92070	chromosome 4 open reading frame 42	-2.97673	-1.44267	0.836713
A_24_P202154	NM_024986	NA	NA	NA	-2.97296	-1.42974	0.836713
A_24_P587803	NA	NA	NA	NA	-2.97289	-1.40127	0.836713
A_23_P340318	NM_170746	C11orf31	280636	chromosome 11 open reading frame 31	-2.97363	-1.36009	0.836713
A_23_P17393	NM_001316	CSE1L	1434	CSE1 chromosome segregation 1-like (yeast)	-2.9757	-1.34918	0.836713
A_32_P103837	NM_021238	FAM60A	58516	family with sequence similarity 60, member A	-2.97765	-1.30567	0.836713
A_24_P921122	NM_003328	TXK	7294	TXK tyrosine kinase	-2.97573	-1.20976	0.836713
A_24_P19752	NM_002857	PEX19	5824	peroxisomal biogenesis factor 19	-2.97366	-1.19922	0.836713
A_24_P122682	NM_004578	RAB4A	5867	RAB4A, member RAS oncogene family	-2.97436	-1.14218	0.836713
A_23_P154256	NM_032213	ELMOD3	84173	ELMO/CED-12 domain containing 3	2.67317	1.19973	0.836713
A_23_P107206	NM_213662	STAT3	6774	signal transducer and activator of transcription 3 (acute-phase response factor)	2.67385	1.48588	0.836713
A_24_P85775	NM_001039477	C1orf38	9473	chromosome 1 open reading frame 38	2.67562	1.50825	0.836713
A_23_P30707	AK000385	NA	NA	NA	2.67453	1.51262	0.836713
A_24_P255509	XR_017377	NA	NA	NA	-2.98483	-1.55105	0.845223
A_24_P58549	NM_021148	ZNF273	10793	zinc finger protein 273	-2.98607	-1.36343	0.845223
A_24_P142141	NM_007011	ABHD2	11057	abhydrolase domain containing 2	2.67785	1.23448	0.845223
A_23_P351679	NM_004614	TK2	7084	thymidine kinase 2, mitochondrial	2.67862	1.23515	0.845223
A_24_P933706	NA	NA	NA	NA	2.6789	1.25027	0.845223
A_23_P127231	NM_005479	FRAT1	10023	frequently rearranged in advanced T-cell lymphomas	2.67866	1.27603	0.845223
A_23_P64860	NM_003006	SELPLG	6404	selectin P ligand	2.67789	1.5382	0.845223
A_32_P155364	NM_000971	RPL7	6129	ribosomal protein L7	-2.95435	-2.04518	0.873259
A_23_P76961	NM_001032	RPS29	6235	ribosomal protein S29	-2.9546	-1.74442	0.873259
A_24_P255252	NA	NA	NA	NA	-2.95768	-1.73547	0.873259
A_24_P58308	AF147412	NA	NA	NA	-2.95006	-1.60422	0.873259
A_24_P169493	NA	NA	NA	NA	-2.95607	-1.58903	0.873259
A_32_P74357	BC006438	LOC100132167	100132167	similar to hCG1993567	-2.95554	-1.56184	0.873259
A_23_P35194	NM_001412	EIF1AX	1964	eukaryotic translation initiation factor 1A, X-linked	-2.95097	-1.41207	0.873259
A_24_P91405	NM_152601	ZNF709	163051	zinc finger protein 709	-2.95122	-1.32052	0.873259
A_23_P86660	NM_194247	HNRNPA3	220988	heterogeneous nuclear ribonucleoprotein A3	-2.95262	-1.28327	0.873259
A_32_P32835	NM_145274	TMEM99	147184	transmembrane protein 99	-2.95569	-1.26102	0.873259
A_23_P339705	NM_173636	WDR62	284403	WD repeat domain 62	2.6652	1.10796	0.873259
A_32_P108738	AK023472	NA	NA	NA	2.6668	1.1602	0.873259
A_24_P64362	NA	NA	NA	NA	2.66481	1.19467	0.873259
A_23_P404678	NM_004283	RAB3D	9545	RAB3D, member RAS oncogene family	2.66582	1.27887	0.873259
A_23_P28090	NM_003765	STX10	8677	syntaxin 10	2.6644	1.34317	0.873259
A_23_P502336	NM_013447	EMR2	30817	egf-like module containing, mucin-like, hormone receptor-like 2	2.66595	1.58607	0.873259
A_32_P514599	XR_019400	NA	NA	NA	-2.93068	-1.28143	0.883002
A_32_P40999	BX419129	CHEK1	1111	CHK1 checkpoint homolog (S. pombe)	-2.93037	-1.2315	0.883002
A_23_P121064	NM_002852	PTX3	5806	pentraxin-related gene, rapidly induced by IL-1 beta	2.64809	1.13053	0.883002
A_23_P208915	NM_139159	DPP9	91039	dipeptidyl-peptidase 9	2.64935	1.13996	0.883002
A_24_P5305	NM_003119	SPG7	6687	spastic paraplegia 7 (pure and complicated autosomal recessive)	2.64748	1.15345	0.883002
A_24_P56884	NM_152464	TMEM199	147007	transmembrane protein 199	2.64749	1.19159	0.883002
A_23_P376599	NM_006788	RALBP1	10928	ralA binding protein 1	2.6462	1.2757	0.883002
A_23_P118722	NM_001671	ASGR1	432	asialoglycoprotein receptor 1	2.64775	1.31458	0.883002
A_24_P348989	NM_006863	LILRA1	11024	leukocyte immunoglobulin-like receptor, subfamily A (with TM domain), member 1	2.64575	1.31518	0.883002
A_23_P106761	NM_007074	CORO1A	11151	coronin, actin binding protein, 1A	2.65067	1.42618	0.883002
A_32_P108277	BQ130147	SLC8A1	6546	solute carrier family 8 (sodium/calcium exchanger), member 1	2.64867	1.51634	0.883002
A_32_P32398	BG196990	NA	NA	NA	-2.93716	-1.56542	0.888846
A_24_P216765	NM_014765	TOMM20	9804	translocase of outer mitochondrial membrane 20 homolog (yeast)	-2.93497	-1.31695	0.888846
A_24_P940524	NM_003410	ZFX	7543	zinc finger protein, X-linked	-2.93816	-1.28571	0.888846
A_24_P935652	CR606629	NUB1	51667	negative regulator of ubiquitin-like proteins 1	-2.93414	-1.23326	0.888846
A_24_P752362	NA	NA	NA	NA	-2.93659	-1.20084	0.888846
A_23_P125033	NA	NA	NA	NA	2.65478	1.1244	0.888846
A_24_P50890	NM_002855	PVRL1	5818	poliovirus receptor-related 1 (herpesvirus entry mediator C)	2.65391	1.28998	0.888846
A_24_P316019	NA	NA	NA	NA	2.65552	1.29413	0.888846
A_23_P97623	NM_022157	RRAGC	64121	Ras-related GTP binding C	2.65479	1.3183	0.888846
A_23_P103661	NM_139118	YY1AP1	55249	YY1 associated protein 1	2.65563	1.34778	0.888846
A_23_P133245	NM_006083	IK	3550	IK cytokine, down-regulator of HLA II	2.65245	1.36552	0.888846
A_24_P650011	NA	NA	NA	NA	2.65241	1.3763	0.888846
A_24_P178963	NA	NA	NA	NA	2.65162	1.59202	0.888846
A_24_P355267	NM_001006641	SLC25A25	114789	solute carrier family 25 (mitochondrial carrier; phosphate carrier), member 25	-2.92906	-1.31895	0.895311
A_24_P167052	NM_139312	YME1L1	10730	YME1-like 1 (S. cerevisiae)	-2.92666	-1.27765	0.895311
A_24_P230965	NM_020931	KIAA1586	57691	KIAA1586	-2.92732	-1.26024	0.895311
A_23_P2203	NM_016281	TAOK3	51347	TAO kinase 3	2.64304	1.15895	0.895311
A_32_P19262	BI828537	NA	NA	NA	2.64291	1.23591	0.895311
A_23_P165450	NM_001077198	ATG9A	79065	ATG9 autophagy related 9 homolog A (S. cerevisiae)	2.64498	1.31297	0.895311
A_23_P501822	NM_002230	JUP	3728	junction plakoglobin	2.64378	1.32338	0.895311
A_24_P15821	XR_015255	NA	NA	NA	2.64427	1.33886	0.895311
A_23_P7325	NM_004334	BST1	683	bone marrow stromal cell antigen 1	2.64108	1.49208	0.895311
A_23_P56050	BC107798	TNNT1	7138	troponin T type 1 (skeletal, slow)	2.64109	1.6332	0.895311
A_24_P20630	NM_016269	LEF1	51176	lymphoid enhancer-binding factor 1	-2.94328	-1.64758	0.895853
A_23_P382154	NM_176794	MRPL43	84545	mitochondrial ribosomal protein L43	-2.94004	-1.6173	0.895853
A_24_P724106	NA	NA	NA	NA	-2.9425	-1.53772	0.895853
A_24_P708363	XM_001131005	NA	NA	NA	-2.94621	-1.52885	0.895853
A_24_P229616	NA	NA	NA	NA	-2.94073	-1.48393	0.895853
A_23_P204937	NM_014059	C13orf15	28984	chromosome 13 open reading frame 15	-2.94056	-1.38328	0.895853
A_23_P58132	NM_004310	RHOH	399	ras homolog gene family, member H	-2.94467	-1.37201	0.895853
A_32_P207885	BX641010	TBL1XR1	79718	transducin (beta)-like 1 X-linked receptor 1	-2.94642	-1.33635	0.895853
A_24_P514517	XM_931434	LOC400027	400027	hypothetical protein LOC400027	-2.9472	-1.27811	0.895853
A_32_P169179	NR_002307	MSX2P1	55545	msh homeobox 2 pseudogene 1	-2.94364	-1.25345	0.895853
A_23_P170774	NM_198256	E2F6	1876	E2F transcription factor 6	-2.93983	-1.12793	0.895853
A_32_P776863	NM_173649	C2orf61	285051	chromosome 2 open reading frame 61	2.66216	1.153	0.895853
A_32_P831725	NM_198562	C3orf62	375341	chromosome 3 open reading frame 62	2.6591	1.21489	0.895853
A_32_P194246	NM_015226	CLEC16A	23274	C-type lectin domain family 16, member A	2.66269	1.24873	0.895853
A_23_P67583	NM_018174	MAP1S	55201	microtubule-associated protein 1S	2.66195	1.27071	0.895853
A_24_P107142	NM_145869	ANXA11	311	annexin A11	2.66162	1.27683	0.895853
A_24_P266880	NM_021009	UBC	7316	ubiquitin C	2.65875	1.29512	0.895853
A_24_P684721	NM_025204	TRABD	80305	TraB domain containing	2.65987	1.31967	0.895853
A_23_P310222	NM_152263	TPM3	7170	tropomyosin 3	2.65769	1.32406	0.895853
A_23_P138495	NM_006504	PTPRE	5791	protein tyrosine phosphatase, receptor type, E	2.65796	1.33012	0.895853
A_24_P363609	NM_002200	IRF5	3663	interferon regulatory factor 5	2.65868	1.371	0.895853
A_24_P181055	NM_006278	ST3GAL4	6484	ST3 beta-galactoside alpha-2,3-sialyltransferase 4	2.65847	1.38219	0.895853
A_23_P64044	NM_178443	FERMT3	83706	fermitin family homolog 3 (Drosophila)	2.65709	1.46679	0.895853
A_23_P7684	NM_024565	CCNJL	79616	cyclin J-like	2.66274	1.60739	0.895853
A_23_P77807	NM_030665	RAI1	10743	retinoic acid induced 1	2.66038	2.00058	0.895853
A_23_P380266	AK074447	FLJ23867	200058	hypothetical protein FLJ23867	-2.91774	-1.81246	0.898452
A_24_P315474	XR_019410	NA	NA	NA	-2.91713	-1.53067	0.898452
A_23_P39067	NM_003121	SPIB	6689	Spi-B transcription factor (Spi-1/PU.1 related)	-2.91654	-1.49171	0.898452
A_23_P80883	NM_181780	BTLA	151888	B and T lymphocyte associated	-2.91869	-1.38619	0.898452
A_23_P151856	NM_016396	CTDSPL2	51496	CTD (carboxy-terminal domain, RNA polymerase II, polypeptide A) small phosphatase like 2	-2.91865	-1.26033	0.898452
A_23_P327483	NM_019073	SPATA6	54558	spermatogenesis associated 6	2.62906	1.14053	0.898452
A_23_P34496	NM_018056	TMEM39B	55116	transmembrane protein 39B	2.63187	1.17348	0.898452
A_23_P166400	NM_001007279	RASL10A	10633	RAS-like, family 10, member A	2.6321	1.17568	0.898452
A_23_P5731	NM_016044	FAHD2A	51011	fumarylacetoacetate hydrolase domain containing 2A	2.63436	1.2198	0.898452
A_23_P56140	NM_001319	CSNK1G2	1455	casein kinase 1, gamma 2	2.63224	1.23689	0.898452
A_23_P127793	NM_153265	EML3	256364	echinoderm microtubule associated protein like 3	2.63143	1.25679	0.898452
A_23_P79703	NM_000183	HADHB	3032	hydroxyacyl-Coenzyme A dehydrogenase/3-ketoacyl-Coenzyme A thiolase/enoyl-Coenzyme A hydratase (trifunctional protein), beta subunit	2.63222	1.26002	0.898452
A_32_P181166	NM_174896	C1orf162	128346	chromosome 1 open reading frame 162	2.63338	1.32766	0.898452
A_23_P143016	NM_006673	NA	NA	NA	2.62916	1.33414	0.898452
A_23_P45945	NM_005801	EIF1	10209	eukaryotic translation initiation factor 1	2.63138	1.37716	0.898452
A_32_P61061	NM_178230	PPIAL4A	164022	peptidylprolyl isomerase A (cyclophilin A)-like 4A	2.62982	1.38156	0.898452
A_23_P37910	NM_002746	MAPK3	5595	mitogen-activated protein kinase 3	2.63181	1.3938	0.898452
A_23_P101380	NM_198540	B3GNT8	374907	UDP-GlcNAc:betaGal beta-1,3-N-acetylglucosaminyltransferase 8	2.63088	1.42788	0.898452
A_32_P175198	NM_001614	ACTG1	71	actin, gamma 1	2.63109	1.47348	0.898452
A_32_P216602	NA	NA	NA	NA	-2.90299	-1.70706	0.907017
A_32_P14744	NM_001019	RPS15A	6210	ribosomal protein S15a	-2.90323	-1.6595	0.907017
A_24_P923934	AF085846	RAPGEF6	51735	Rap guanine nucleotide exchange factor (GEF) 6	-2.90166	-1.34412	0.907017
A_32_P145276	NM_018085	IPO9	55705	importin 9	-2.90289	-1.2397	0.907017
A_24_P217904	NA	NA	NA	NA	-2.90676	-1.23424	0.907017
A_32_P189093	AI090167	COX7A2L	9167	cytochrome c oxidase subunit VIIa polypeptide 2 like	-2.90546	-1.21904	0.907017
A_23_P169494	NM_000607	ORM1	5004	orosomucoid 1	2.61015	1.77175	0.907017
A_24_P375132	NA	NA	NA	NA	-2.92326	-1.47318	0.908547
A_24_P118271	NA	NA	NA	NA	-2.92292	-1.34105	0.908547
A_23_P218884	NM_004423	DVL3	1857	dishevelled, dsh homolog 3 (Drosophila)	2.6379	1.21531	0.908547
A_23_P59179	NM_021976	RXRB	6257	retinoid X receptor, beta	2.63626	1.24137	0.908547
A_23_P115862	NM_144589	COMTD1	118881	catechol-O-methyltransferase domain containing 1	2.63748	1.28795	0.908547
A_23_P66487	NM_003077	SMARCD2	6603	SWI/SNF related, matrix associated, actin dependent regulator of chromatin, subfamily d, member 2	2.63639	1.29053	0.908547
A_23_P214839	NM_005906	MAK	4117	male germ cell-associated kinase	2.63761	1.48996	0.908547
A_23_P137196	NM_001560	IL13RA1	3597	interleukin 13 receptor, alpha 1	2.63769	1.53186	0.908547
A_23_P90845	NM_022173	TIA1	7072	TIA1 cytotoxic granule-associated RNA binding protein	-2.91437	-1.3637	0.910406
A_23_P44586	NM_004255	COX5A	9377	cytochrome c oxidase subunit Va	-2.91131	-1.3063	0.910406
A_24_P289834	NA	NA	NA	NA	-2.91168	-1.26598	0.910406
A_24_P823708	BC021732	LOC728855	728855	hypothetical LOC728855	-2.91187	-1.24201	0.910406
A_24_P98385	NM_019592	RNF20	56254	ring finger protein 20	2.62633	1.17904	0.910406
A_24_P408206	NM_002730	PRKACA	5566	protein kinase, cAMP-dependent, catalytic, alpha	2.62543	1.18346	0.910406
A_23_P217546	NM_018196	TMLHE	55217	trimethyllysine hydroxylase, epsilon	2.62558	1.22729	0.910406
A_23_P217475	NM_006123	IDS	3423	iduronate 2-sulfatase	2.62835	1.33259	0.910406
A_23_P53557	NM_002342	LTBR	4055	lymphotoxin beta receptor (TNFR superfamily, member 3)	2.62476	1.33738	0.910406
A_23_P31224	NM_178273	PILRA	29992	paired immunoglobin-like type 2 receptor alpha	2.62717	1.45401	0.910406
A_24_P128741	NA	NA	NA	NA	-2.9086	-1.51086	0.910641
A_23_P353085	NM_175871	C19orf39	126074	chromosome 19 open reading frame 39	2.6206	1.14084	0.910641
A_24_P65616	NM_006505	PVR	5817	poliovirus receptor	2.61717	1.16213	0.910641
A_23_P11729	NM_015872	ZBTB7B	51043	zinc finger and BTB domain containing 7B	2.61318	1.1886	0.910641
A_24_P130352	NM_015510	DHRS7B	25979	dehydrogenase/reductase (SDR family) member 7B	2.61189	1.19251	0.910641
A_23_P9688	NM_006141	DYNC1LI2	1783	dynein, cytoplasmic 1, light intermediate chain 2	2.61287	1.19988	0.910641
A_24_P295590	NM_032023	RASSF4	83937	Ras association (RalGDS/AF-6) domain family member 4	2.61998	1.22371	0.910641
A_32_P99275	NM_016258	YTHDF2	51441	YTH domain family, member 2	2.61664	1.23037	0.910641
A_24_P394533	NM_000434	NEU1	4758	sialidase 1 (lysosomal sialidase)	2.61622	1.23883	0.910641
A_32_P119998	AI608782	TUBA1B	10376	tubulin, alpha 1b	2.61782	1.25073	0.910641
A_23_P207614	NM_014680	KIAA0100	9703	KIAA0100	2.61372	1.2638	0.910641
A_23_P202280	NM_014000	VCL	7414	vinculin	2.62241	1.26691	0.910641
A_32_P51688	NA	NA	NA	NA	2.6176	1.27817	0.910641
A_23_P66813	NM_016538	SIRT7	51547	sirtuin (silent mating type information regulation 2 homolog) 7 (S. cerevisiae)	2.62243	1.2882	0.910641
A_23_P38085	NM_001042476	CARHSP1	23589	calcium regulated heat stable protein 1, 24kDa	2.61749	1.29426	0.910641
A_32_P9842	NM_001077526	MTMR14	64419	myotubularin related protein 14	2.61694	1.29429	0.910641
A_32_P99171	AF131762	CHST11	50515	carbohydrate (chondroitin 4) sulfotransferase 11	2.61533	1.31181	0.910641
A_23_P39814	NM_004882	CIR1	9541	corepressor interacting with RBPJ, 1	2.61528	1.33772	0.910641
A_24_P99152	NM_004926	ZFP36L1	677	zinc finger protein 36, C3H type-like 1	2.62405	1.34312	0.910641
A_24_P116805	NM_213662	STAT3	6774	signal transducer and activator of transcription 3 (acute-phase response factor)	2.61358	1.35901	0.910641
A_23_P163506	NM_000101	CYBA	1535	cytochrome b-245, alpha polypeptide	2.6131	1.35936	0.910641
A_23_P256735	NM_016134	PGCP	10404	plasma glutamate carboxypeptidase	2.61239	1.36248	0.910641
A_24_P340112	NA	NA	NA	NA	2.61477	1.37176	0.910641
A_23_P29885	NM_001017405	MAEA	10296	macrophage erythroblast attacher	2.61652	1.38614	0.910641
A_32_P67209	BU726029	NA	NA	NA	2.61565	1.38848	0.910641
A_23_P342934	AB046767	TLE3	7090	transducin-like enhancer of split 3 (E(sp1) homolog, Drosophila)	2.61173	1.43504	0.910641
A_23_P90497	NM_012276	LILRA4	23547	leukocyte immunoglobulin-like receptor, subfamily A (with TM domain), member 4	2.62101	1.45562	0.910641
A_23_P37399	NM_014216	ITPK1	3705	inositol 1,3,4-triphosphate 5/6 kinase	2.61307	1.47251	0.910641
A_32_P28158	NA	NA	NA	NA	2.6118	1.51385	0.910641
A_23_P126803	NM_005717	ARPC5	10092	actin related protein 2/3 complex, subunit 5, 16kDa	2.61175	1.57729	0.910641
A_23_P202658	NM_000852	GSTP1	2950	glutathione S-transferase pi 1	2.62035	1.61576	0.910641
A_23_P340848	NM_000960	PTGIR	5739	prostaglandin I2 (prostacyclin) receptor (IP)	2.61662	2.30493	0.910641
A_24_P315326	XR_016541	NA	NA	NA	-2.8934	-2.10468	0.940301
A_24_P306925	BC062739	NA	NA	NA	-2.89741	-1.74744	0.940301
A_24_P50489	NA	NA	NA	NA	-2.89415	-1.56282	0.940301
A_24_P76120	NA	NA	NA	NA	-2.89838	-1.53778	0.940301
A_32_P232559	AY007155	LOC439949	439949	hypothetical protein LOC439949	-2.89018	-1.51854	0.940301
A_24_P517901	NM_002136	HNRNPA1	3178	heterogeneous nuclear ribonucleoprotein A1	-2.89255	-1.49586	0.940301
A_24_P928489	XM_001132102	NA	NA	NA	-2.89295	-1.48204	0.940301
A_24_P209378	NM_016220	ZNF107	51427	zinc finger protein 107	-2.89156	-1.47899	0.940301
A_24_P736617	NA	NA	NA	NA	-2.89751	-1.42157	0.940301
A_32_P111658	AW378392	NA	NA	NA	-2.89449	-1.30004	0.940301
A_32_P760762	NA	NA	NA	NA	-2.89213	-1.21326	0.940301
A_23_P205778	NM_016194	GNB5	10681	guanine nucleotide binding protein (G protein), beta 5	-2.89765	-1.1884	0.940301
A_24_P344537	NM_145233	ZNF625	90589	zinc finger protein 625	-2.89382	-1.17861	0.940301
A_23_P60189	NA	NA	NA	NA	-2.89687	-1.15161	0.940301
A_23_P430044	NM_032701	SUV420H2	84787	suppressor of variegation 4-20 homolog 2 (Drosophila)	2.6055	1.1375	0.940301
A_23_P29663	NM_015896	ZMYND10	51364	zinc finger, MYND-type containing 10	2.60802	1.13804	0.940301
A_23_P147109	NM_017723	C9orf167	54863	chromosome 9 open reading frame 167	2.60689	1.21434	0.940301
A_23_P29153	NM_014433	RTDR1	27156	rhabdoid tumor deletion region gene 1	2.60662	1.22906	0.940301
A_24_P319715	NM_005742	PDIA6	10130	protein disulfide isomerase family A, member 6	2.60141	1.23655	0.940301
A_24_P289029	NM_014744	TBC1D5	9779	TBC1 domain family, member 5	2.60469	1.28031	0.940301
A_23_P206585	NM_002738	PRKCB	5579	protein kinase C, beta	2.60442	1.29582	0.940301
A_23_P162386	NM_016293	BIN2	51411	bridging integrator 2	2.6058	1.32312	0.940301
A_23_P208493	NM_005874	LILRB2	10288	leukocyte immunoglobulin-like receptor, subfamily B (with TM and ITIM domains), member 2	2.60544	1.35258	0.940301
A_23_P39481	NM_019112	ABCA7	10347	ATP-binding cassette, sub-family A (ABC1), member 7	2.60284	1.36132	0.940301
A_23_P140405	NM_005197	FOXN3	1112	forkhead box N3	2.60406	1.38513	0.940301
A_23_P30547	NM_005565	LCP2	3937	lymphocyte cytosolic protein 2 (SH2 domain containing leukocyte protein of 76kDa)	2.60441	1.39926	0.940301
A_24_P335221	NM_201430	RTN3	10313	reticulon 3	2.60045	1.43351	0.940301
A_32_P19294	NM_144669	GLT1D1	144423	glycosyltransferase 1 domain containing 1	2.60212	1.44904	0.940301
A_32_P113533	NA	NA	NA	NA	2.60436	1.46994	0.940301
A_24_P205604	NM_007365	PADI2	11240	peptidyl arginine deiminase, type II	2.60638	1.519	0.940301
A_23_P91802	NM_001953	TYMP	1890	thymidine phosphorylase	2.60298	1.62023	0.940301
A_24_P408772	NM_005746	NAMPT	10135	nicotinamide phosphoribosyltransferase	2.60018	1.71195	0.940301
A_24_P110541	NA	NA	NA	NA	-2.88503	-1.66312	0.946231
A_24_P31165	NM_002055	GFAP	2670	glial fibrillary acidic protein	-2.88666	-1.52852	0.946231
A_32_P129527	NM_018341	C6orf70	55780	chromosome 6 open reading frame 70	-2.88588	-1.26668	0.946231
A_32_P389118	NM_019024	HEATR5B	54497	HEAT repeat containing 5B	-2.88447	-1.16872	0.946231
A_24_P250176	NM_170607	MLX	6945	MAX-like protein X	2.59543	1.15611	0.946231
A_32_P106512	NA	NA	NA	NA	2.59468	1.1833	0.946231
A_23_P210619	NM_016407	C20orf43	51507	chromosome 20 open reading frame 43	2.5976	1.22821	0.946231
A_23_P36521	NM_001659	ARF3	377	ADP-ribosylation factor 3	2.59245	1.23503	0.946231
A_24_P612441	NM_152734	C6orf89	221477	chromosome 6 open reading frame 89	2.59801	1.24437	0.946231
A_23_P168388	NM_175571	GIMAP8	155038	GTPase, IMAP family member 8	2.59474	1.24746	0.946231
A_23_P206510	NM_012201	GLG1	2734	golgi glycoprotein 1	2.59455	1.25457	0.946231
A_23_P22994	NM_014223	NFYC	4802	nuclear transcription factor Y, gamma	2.59363	1.29422	0.946231
A_23_P218555	NM_005253	FOSL2	2355	FOS-like antigen 2	2.59524	1.3025	0.946231
A_24_P393449	NM_004938	DAPK1	1612	death-associated protein kinase 1	2.59894	1.31435	0.946231
A_32_P45738	NM_002629	PGAM1	5223	phosphoglycerate mutase 1 (brain)	2.59389	1.33197	0.946231
A_24_P32887	NM_007371	BRD3	8019	bromodomain containing 3	2.59593	1.33827	0.946231
A_23_P206684	NM_199424	WWP2	11060	WW domain containing E3 ubiquitin protein ligase 2	2.5928	1.42139	0.946231
A_23_P415663	NM_145719	TIGD3	220359	tigger transposable element derived 3	2.59432	1.42233	0.946231
A_23_P72550	NM_003565	ULK1	8408	unc-51-like kinase 1 (C. elegans)	2.59475	1.4305	0.946231
A_23_P141917	NM_003331	TYK2	7297	tyrosine kinase 2	2.5942	1.47385	0.946231
A_23_P16006	NM_198457	ZNF600	162966	zinc finger protein 600	-2.88001	-1.56959	0.966057
A_23_P133995	NM_016059	PPIL1	51645	peptidylprolyl isomerase (cyclophilin)-like 1	-2.88094	-1.27987	0.966057
A_23_P203305	NM_144981	IMMP1L	196294	IMP1 inner mitochondrial membrane peptidase-like (S. cerevisiae)	-2.87787	-1.22322	0.966057
A_24_P190168	NM_014573	TMEM97	27346	transmembrane protein 97	-2.87867	-1.16728	0.966057
A_24_P489639	XR_019486	NA	NA	NA	2.58502	1.19402	0.966057
A_24_P681301	NM_021009	UBC	7316	ubiquitin C	2.5817	1.27097	0.966057
A_23_P143303	NM_080414	VPS16	64601	vacuolar protein sorting 16 homolog (S. cerevisiae)	2.58282	1.2768	0.966057
A_23_P131816	NM_052951	DNTTIP1	116092	deoxynucleotidyltransferase, terminal, interacting protein 1	2.58122	1.30345	0.966057
A_23_P107653	NM_001014763	ETFB	2109	electron-transfer-flavoprotein, beta polypeptide	2.58254	1.30674	0.966057
A_24_P259490	NM_001024227	ARF1	375	ADP-ribosylation factor 1	2.58083	1.30848	0.966057
A_24_P397150	NM_005255	GAK	2580	cyclin G associated kinase	2.58368	1.34923	0.966057
A_24_P321068	NM_001859	SLC31A1	1317	solute carrier family 31 (copper transporters), member 1	2.58911	1.13995	0.971883
A_24_P321752	NM_015072	TTLL5	23093	tubulin tyrosine ligase-like family, member 5	2.58817	1.17549	0.971883
A_23_P421843	NA	NA	NA	NA	2.59076	1.22487	0.971883
A_24_P331128	NM_002068	GNA15	2769	guanine nucleotide binding protein (G protein), alpha 15 (Gq class)	2.58623	1.25444	0.971883
A_23_P2990	NM_001805	CEBPE	1053	CCAAT/enhancer binding protein (C/EBP), epsilon	2.58907	1.29445	0.971883
A_23_P386	NM_018125	ARHGEF10L	55160	Rho guanine nucleotide exchange factor (GEF) 10-like	2.58915	1.29981	0.971883
A_24_P316634	NM_001042747	FGR	2268	Gardner-Rasheed feline sarcoma viral (v-fgr) oncogene homolog	2.58777	1.31646	0.971883
A_24_P107941	NM_024598	C16orf57	79650	chromosome 16 open reading frame 57	2.58851	1.33499	0.971883
A_23_P412562	NM_174896	C1orf162	128346	chromosome 1 open reading frame 162	2.58612	1.34726	0.971883
A_23_P106773	NM_177528	SULT1A2	6799	sulfotransferase family, cytosolic, 1A, phenol-preferring, member 2	2.58932	1.3583	0.971883
A_24_P288685	NM_001560	IL13RA1	3597	interleukin 13 receptor, alpha 1	2.59143	1.47434	0.971883
A_23_P102192	NM_145686	MAP4K4	9448	mitogen-activated protein kinase kinase kinase kinase 4	2.58621	1.47634	0.971883
A_24_P66027	NM_004900	APOBEC3B	9582	apolipoprotein B mRNA editing enzyme, catalytic polypeptide-like 3B	2.58995	1.7267	0.971883
A_23_P207476	BC007524	SPAG9	9043	sperm associated antigen 9	2.573	1.26237	1.01606
A_23_P214330	NM_030666	SERPINB1	1992	serpin peptidase inhibitor, clade B (ovalbumin), member 1	2.57384	1.27556	1.01606
A_32_P88317	NA	NA	NA	NA	-2.87586	-1.74244	1.01716
A_23_P123563	NM_001010	RPS6	6194	ribosomal protein S6	-2.87032	-1.66128	1.01716
A_24_P187023	XR_018054	LOC392008	392008	similar to hCG2010255	-2.868	-1.58705	1.01716
A_24_P126902	NA	NA	NA	NA	-2.86739	-1.53601	1.01716
A_23_P202520	NM_001003408	ABLIM1	3983	actin binding LIM protein 1	-2.87202	-1.42882	1.01716
A_23_P152666	NM_004375	COX11	1353	COX11 homolog, cytochrome c oxidase assembly protein (yeast)	-2.87074	-1.4059	1.01716
A_32_P37584	AW340352	DMTF1	9988	cyclin D binding myb-like transcription factor 1	-2.87052	-1.36998	1.01716
A_24_P648880	NR_002211	MEIS3P1	4213	Meis homeobox 3 pseudogene 1	-2.87285	-1.30897	1.01716
A_24_P289504	XR_019178	NA	NA	NA	-2.87416	-1.25436	1.01716
A_23_P76882	NM_182851	CCNB1IP1	57820	cyclin B1 interacting protein 1	-2.87498	-1.25244	1.01716
A_24_P205036	NM_001001411	ZNF676	163223	zinc finger protein 676	-2.86787	-1.2027	1.01716
A_24_P323916	XR_018701	NA	NA	NA	-2.87514	-1.17985	1.01716
A_23_P130585	NM_054113	CIB3	117286	calcium and integrin binding family member 3	2.57835	1.14185	1.01716
A_24_P318897	NM_001042633	SNX21	90203	sorting nexin family member 21	2.57635	1.15904	1.01716
A_23_P77321	NM_015138	RTF1	23168	Rtf1, Paf1/RNA polymerase II complex component, homolog (S. cerevisiae)	2.5748	1.18785	1.01716
A_23_P212089	NM_031419	NFKBIZ	64332	nuclear factor of kappa light polypeptide gene enhancer in B-cells inhibitor, zeta	2.57843	1.20505	1.01716
A_23_P62959	NM_012396	PHLDA3	23612	pleckstrin homology-like domain, family A, member 3	2.57939	1.21823	1.01716
A_24_P349756	NA	NA	NA	NA	2.57626	1.26658	1.01716
A_32_P41551	AK097526	LOC285957	285957	hypothetical protein LOC285957	2.5795	1.31236	1.01716
A_23_P120364	NM_024299	PPDPF	79144	pancreatic progenitor cell differentiation and proliferation factor homolog (zebrafish)	2.57891	1.33379	1.01716
A_24_P100351	NM_019067	GNL3L	54552	guanine nucleotide binding protein-like 3 (nucleolar)-like	2.57855	1.33596	1.01716
A_32_P116088	NA	NA	NA	NA	2.5764	1.34139	1.01716
A_24_P105501	NM_001428	ENO1	2023	enolase 1, (alpha)	2.57819	1.38605	1.01716
A_23_P127948	NM_001124	ADM	133	adrenomedullin	2.57658	1.82094	1.01716
A_24_P358619	XM_001132267	NA	NA	NA	-2.86166	-1.45464	1.02588
A_24_P238426	NA	NA	NA	NA	-2.86377	-1.41059	1.02588
A_23_P121276	NM_003157	NEK4	6787	NIMA (never in mitosis gene a)-related kinase 4	2.56873	1.17746	1.02588
A_24_P48318	NM_017748	CWC25	54883	CWC25 spliceosome-associated protein homolog (S. cerevisiae)	2.56984	1.19003	1.02588
A_23_P71526	NM_018482	ASAP1	50807	ArfGAP with SH3 domain, ankyrin repeat and PH domain 1	2.56969	1.19561	1.02588
A_23_P330262	NM_012398	PIP5K1C	23396	phosphatidylinositol-4-phosphate 5-kinase, type I, gamma	2.5682	1.21863	1.02588
A_24_P50767	AF161342	MAP4K2	5871	mitogen-activated protein kinase kinase kinase kinase 2	2.5681	1.25782	1.02588
A_23_P21966	NM_022455	NSD1	64324	nuclear receptor binding SET domain protein 1	2.56911	1.27316	1.02588
A_32_P209230	NM_133467	CITED4	163732	Cbp/p300-interacting transactivator, with Glu/Asp-rich carboxy-terminal domain, 4	2.56814	1.32027	1.02588
A_24_P400473	NM_014655	SLC25A44	9673	solute carrier family 25, member 44	2.56727	1.38072	1.02588
A_23_P19333	NM_018643	TREM1	54210	triggering receptor expressed on myeloid cells 1	2.56761	1.63494	1.02588
A_23_P80086	NM_013240	N6AMT1	29104	N-6 adenine-specific DNA methyltransferase 1 (putative)	-2.85896	-1.24903	1.03668
A_24_P189458	NM_017615	NSMCE4A	54780	non-SMC element 4 homolog A (S. cerevisiae)	-2.85863	-1.20892	1.03668
A_24_P185347	NM_015845	MBD1	4152	methyl-CpG binding domain protein 1	2.56344	1.18963	1.03668
A_23_P103120	NM_004286	GTPBP1	9567	GTP binding protein 1	2.5619	1.30831	1.03668
A_24_P376391	NM_015103	PLXND1	23129	plexin D1	2.56165	1.34268	1.03668
A_23_P153767	NM_014371	AKAP8L	26993	A kinase (PRKA) anchor protein 8-like	2.56245	1.36121	1.03668
A_24_P270166	NM_001017956	OS9	10956	osteosarcoma amplified 9, endoplasmic reticulum lectin	2.56279	1.38611	1.03668
A_24_P416131	NM_021149	COTL1	23406	coactosin-like 1 (Dictyostelium)	2.56549	1.40621	1.03668
A_23_P211212	NM_030582	COL18A1	80781	collagen, type XVIII, alpha 1	2.56272	1.52432	1.03668
A_32_P203154	NM_000982	RPL21	6144	ribosomal protein L21	-2.84336	-1.63957	1.04749
A_32_P84772	NM_001040185	ZNF765	91661	zinc finger protein 765	-2.84455	-1.55562	1.04749
A_24_P34344	NM_033020	TRIM33	51592	tripartite motif-containing 33	2.55172	1.20516	1.04749
A_24_P66270	NR_001444	LYPLA2P1	653639	lysophospholipase II pseudogene 1	2.55096	1.21192	1.04749
A_23_P388146	BC011243	ZNF587	84914	zinc finger protein 587	2.5531	1.22558	1.04749
A_23_P201287	NM_015074	KIF1B	23095	kinesin family member 1B	2.5513	1.27792	1.04749
A_24_P922921	NM_004145	MYO9B	4650	myosin IXB	2.55379	1.33442	1.04749
A_23_P37514	BC110367	C15orf39	56905	chromosome 15 open reading frame 39	2.55181	1.3414	1.04749
A_32_P10003	NM_080386	TUBA3D	113457	tubulin, alpha 3d	2.5505	1.36364	1.04749
A_23_P431381	NM_173608	NA	NA	NA	2.55111	1.43422	1.04749
A_23_P34835	NM_005572	LMNA	4000	lamin A/C	2.55216	1.4899	1.04749
A_24_P307443	XR_018808	NA	NA	NA	-2.8526	-1.79938	1.05353
A_32_P68148	XR_015756	NA	NA	NA	-2.85264	-1.67376	1.05353
A_24_P814872	NA	NA	NA	NA	-2.85073	-1.62531	1.05353
A_24_P621701	NA	NA	NA	NA	-2.85072	-1.52476	1.05353
A_24_P127082	NA	NA	NA	NA	-2.84748	-1.48098	1.05353
A_24_P75399	NA	NA	NA	NA	-2.8488	-1.47231	1.05353
A_24_P917866	NM_003011	SET	6418	SET nuclear oncogene	-2.84701	-1.44962	1.05353
A_32_P225129	NA	NA	NA	NA	-2.84595	-1.43422	1.05353
A_23_P205738	NM_138576	BCL11B	64919	B-cell CLL/lymphoma 11B (zinc finger protein)	-2.84935	-1.39503	1.05353
A_23_P90463	NM_016199	LSM7	51690	LSM7 homolog, U6 small nuclear RNA associated (S. cerevisiae)	-2.84759	-1.39021	1.05353
A_24_P176404	NM_133458	ZFP90	146198	zinc finger protein 90 homolog (mouse)	-2.84609	-1.25031	1.05353
A_24_P407930	NM_031216	SEH1L	81929	SEH1-like (S. cerevisiae)	-2.85462	-1.23053	1.05353
A_32_P163147	NM_182607	VSIG1	340547	V-set and immunoglobulin domain containing 1	-2.84924	-1.17776	1.05353
A_24_P287613	BC066984	SNAPC5	10302	small nuclear RNA activating complex, polypeptide 5, 19kDa	-2.85643	-1.17093	1.05353
A_23_P254790	NM_015975	TAF9B	51616	TAF9B RNA polymerase II, TATA box binding protein (TBP)-associated factor, 31kDa	-2.85047	-1.13366	1.05353
A_24_P916338	NA	NA	NA	NA	2.55984	1.116	1.05353
A_24_P95439	NM_001014438	CARS	833	cysteinyl-tRNA synthetase	2.55616	1.14782	1.05353
A_23_P427148	NM_152465	PROCA1	147011	protein interacting with cyclin A1	2.55781	1.17789	1.05353
A_23_P27784	NM_016363	GP6	51206	glycoprotein VI (platelet)	2.55773	1.23498	1.05353
A_24_P304549	NM_005561	LAMP1	3916	lysosomal-associated membrane protein 1	2.55515	1.23704	1.05353
A_32_P166921	NA	NA	NA	NA	2.56032	1.24018	1.05353
A_24_P7887	NM_001429	EP300	2033	E1A binding protein p300	2.55833	1.26621	1.05353
A_24_P803809	NA	NA	NA	NA	2.55721	1.29707	1.05353
A_23_P75989	NM_002576	PAK1	5058	p21 protein (Cdc42/Rac)-activated kinase 1	2.55527	1.38564	1.05353
A_23_P9255	NM_003177	SYK	6850	spleen tyrosine kinase	2.56058	1.39663	1.05353
A_24_P297078	NM_020531	C20orf3	57136	chromosome 20 open reading frame 3	2.55807	6.25888	1.05353
A_23_P200955	NA	NA	NA	NA	-2.82008	-1.94851	1.10533
A_32_P49616	NM_001959	EEF1B2	1933	eukaryotic translation elongation factor 1 beta 2	-2.81967	-1.79178	1.10533
A_24_P237328	NM_014507	MCAT	27349	malonyl CoA:ACP acyltransferase (mitochondrial)	-2.82306	-1.58037	1.10533
A_24_P860703	NA	NA	NA	NA	-2.81927	-1.46111	1.10533
A_24_P912871	NA	NA	NA	NA	-2.81959	-1.40409	1.10533
A_32_P49423	NM_001037738	NPM1	4869	nucleophosmin (nucleolar phosphoprotein B23, numatrin)	-2.81937	-1.39747	1.10533
A_24_P920880	AY279352	ZSCAN18	65982	zinc finger and SCAN domain containing 18	-2.81777	-1.34768	1.10533
A_24_P97785	CR611332	NA	NA	NA	-2.81991	-1.24683	1.10533
A_23_P150379	NM_144765	MPZL2	10205	myelin protein zero-like 2	2.54505	1.11617	1.10533
A_24_P587993	NA	NA	NA	NA	2.54477	1.14256	1.10533
A_24_P313445	NM_020912	FLYWCH1	84256	FLYWCH-type zinc finger 1	2.54351	1.15263	1.10533
A_23_P100704	NM_139033	MAPK7	5598	mitogen-activated protein kinase 7	2.53926	1.17942	1.10533
A_24_P279520	NM_015510	DHRS7B	25979	dehydrogenase/reductase (SDR family) member 7B	2.54347	1.20748	1.10533
A_24_P341863	NM_023946	LYNX1	66004	Ly6/neurotoxin 1	2.53918	1.21218	1.10533
A_24_P276490	NM_007260	LYPLA2	11313	lysophospholipase II	2.54138	1.25104	1.10533
A_32_P105469	AK074696	NA	NA	NA	2.54004	1.25211	1.10533
A_23_P95292	NM_014741	KIAA0652	9776	KIAA0652	2.54383	1.25274	1.10533
A_24_P95007	NM_032999	GTF2I	2969	general transcription factor IIi	2.5396	1.25369	1.10533
A_23_P129996	NM_173079	RUNDC1	146923	RUN domain containing 1	2.53812	1.26441	1.10533
A_23_P325690	NM_144698	ANKRD35	148741	ankyrin repeat domain 35	2.54462	1.26822	1.10533
A_23_P51187	NM_002744	PRKCZ	5590	protein kinase C, zeta	2.53846	1.28011	1.10533
A_32_P132936	NA	NA	NA	NA	2.54168	1.31027	1.10533
A_23_P345650	NM_015691	WWC3	55841	WWC family member 3	2.54365	1.34342	1.10533
A_23_P93383	NM_004761	RGL2	5863	ral guanine nucleotide dissociation stimulator-like 2	2.54218	1.38018	1.10533
A_23_P71928	NM_005489	SH2D3C	10044	SH2 domain containing 3C	2.53918	1.39979	1.10533
A_24_P58381	NM_017780	CHD7	55636	chromodomain helicase DNA binding protein 7	2.5416	1.40089	1.10533
A_23_P44037	NM_001614	ACTG1	71	actin, gamma 1	2.53782	1.43197	1.10533
A_23_P214066	NM_015071	ARHGAP26	23092	Rho GTPase activating protein 26	2.53805	1.72329	1.10533
A_24_P24150	NA	NA	NA	NA	-2.81273	-1.51544	1.11017
A_23_P165214	NM_021047	ZNF253	56242	zinc finger protein 253	-2.81517	-1.4397	1.11017
A_24_P179033	NA	NA	NA	NA	-2.8157	-1.43345	1.11017
A_32_P48054	NA	NA	NA	NA	-2.81167	-1.38465	1.11017
A_24_P912404	NA	NA	NA	NA	-2.81255	-1.38296	1.11017
A_32_P207360	NM_013411	AK2	204	adenylate kinase 2	-2.8143	-1.22163	1.11017
A_24_P56407	NM_015962	FCF1	51077	FCF1 small subunit (SSU) processome component homolog (S. cerevisiae)	-2.81339	-1.17575	1.11017
A_23_P206612	AK126447	USP31	57478	ubiquitin specific peptidase 31	2.53497	1.11686	1.11017
A_23_P362191	NA	NA	NA	NA	2.53491	1.14687	1.11017
A_23_P167040	NM_006810	PDIA5	10954	protein disulfide isomerase family A, member 5	2.53268	1.16966	1.11017
A_32_P69136	NA	NA	NA	NA	2.53504	1.20561	1.11017
A_23_P119141	NM_203500	KEAP1	9817	kelch-like ECH-associated protein 1	2.53329	1.20591	1.11017
A_23_P167640	NM_078483	SLC36A1	206358	solute carrier family 36 (proton/amino acid symporter), member 1	2.5353	1.22563	1.11017
A_23_P407628	NM_006766	MYST3	7994	MYST histone acetyltransferase (monocytic leukemia) 3	2.53566	1.26017	1.11017
A_23_P57941	NM_005777	RBM6	10180	RNA binding motif protein 6	2.53543	1.26904	1.11017
A_23_P205519	NM_022060	ABHD4	63874	abhydrolase domain containing 4	2.53291	1.29404	1.11017
A_23_P303210	NM_153687	IKBIP	121457	IKBKB interacting protein	2.5339	1.29533	1.11017
A_23_P401700	NM_019043	APBB1IP	54518	amyloid beta (A4) precursor protein-binding, family B, member 1 interacting protein	2.53258	1.47582	1.11017
A_24_P221375	NA	NA	NA	NA	-2.82629	-2.12538	1.1212
A_24_P57898	NM_080606	BHLHE23	128408	basic helix-loop-helix family, member e23	-2.83917	-1.74633	1.1212
A_24_P41979	NA	NA	NA	NA	-2.83468	-1.70145	1.1212
A_23_P56304	NM_025189	ZNF430	80264	zinc finger protein 430	-2.8387	-1.68541	1.1212
A_23_P356484	NM_001014	RPS10	6204	ribosomal protein S10	-2.83847	-1.68188	1.1212
A_24_P379649	NR_002229	RPL23AP32	56969	ribosomal protein L23a pseudogene 32	-2.82889	-1.65238	1.1212
A_24_P281853	NA	NA	NA	NA	-2.83365	-1.59965	1.1212
A_24_P229848	NA	NA	NA	NA	-2.83078	-1.55017	1.1212
A_23_P371215	NM_012092	ICOS	29851	inducible T-cell co-stimulator	-2.82463	-1.5307	1.1212
A_23_P124642	NM_005739	RASGRP1	10125	RAS guanyl releasing protein 1 (calcium and DAG-regulated)	-2.82814	-1.48623	1.1212
A_23_P132973	NM_001042616	PIGY	84992	phosphatidylinositol glycan anchor biosynthesis, class Y	-2.82632	-1.46888	1.1212
A_32_P179205	XM_208373	NA	NA	NA	-2.82728	-1.44649	1.1212
A_24_P501265	BU956542	NA	NA	NA	-2.83418	-1.44363	1.1212
A_23_P45712	NA	NA	NA	NA	-2.82684	-1.43021	1.1212
A_24_P350307	XR_018903	NA	NA	NA	-2.82549	-1.38308	1.1212
A_24_P84112	NA	NA	NA	NA	-2.83667	-1.33166	1.1212
A_24_P237389	NM_001412	EIF1AX	1964	eukaryotic translation initiation factor 1A, X-linked	-2.82988	-1.32328	1.1212
A_23_P210176	NM_000210	ITGA6	3655	integrin, alpha 6	-2.83287	-1.28649	1.1212
A_24_P754999	BU622073	ANKRD42	338699	ankyrin repeat domain 42	-2.83011	-1.27062	1.1212
A_24_P65779	NM_001033930	UBA52	7311	ubiquitin A-52 residue ribosomal protein fusion product 1	-2.84033	-1.24709	1.1212
A_23_P341537	NM_031915	SETDB2	83852	SET domain, bifurcated 2	-2.83127	-1.2451	1.1212
A_23_P309701	NM_002828	PTPN2	5771	protein tyrosine phosphatase, non-receptor type 2	-2.82727	-1.23985	1.1212
A_24_P174903	NA	NA	NA	NA	-2.83232	-1.23304	1.1212
A_32_P2738	NM_015631	TCTN3	26123	tectonic family member 3	-2.83328	-1.2134	1.1212
A_32_P105110	AK057196	NA	NA	NA	-2.84067	-1.19603	1.1212
A_24_P942454	NM_176877	INADL	10207	InaD-like (Drosophila)	-2.83496	-1.18087	1.1212
A_23_P31721	NM_001951	E2F5	1875	E2F transcription factor 5, p130-binding	-2.82452	-1.1789	1.1212
A_24_P85365	BC018681	NDST2	8509	N-deacetylase/N-sulfotransferase (heparan glucosaminyl) 2	2.54583	1.13323	1.1212
A_32_P73413	NA	NA	NA	NA	2.54858	1.26258	1.1212
A_24_P26792	NM_017662	TRPM6	140803	transient receptor potential cation channel, subfamily M, member 6	2.5461	1.33966	1.1212
A_24_P299318	NM_182705	FAM101B	359845	family with sequence similarity 101, member B	2.54816	1.43881	1.1212
A_23_P214935	NM_078625	VNN3	55350	vanin 3	2.54779	1.57588	1.1212
A_32_P135818	NM_001006	RPS3A	6189	ribosomal protein S3A	-2.8025	-1.93614	1.13636
A_24_P383569	XR_017687	NA	NA	NA	-2.79999	-1.58992	1.13636
A_24_P75456	NA	NA	NA	NA	-2.80138	-1.51163	1.13636
[truncated: 2,507 more rows]
