# Supplementary material for: The Peripheral Blood Transcriptome Identifies the Presence and Extent of Disease in Idiopathic Pulmonary Fibrosis
Source: PLoS One. 2012 Jun 22;7(6):e37708. doi: 10.1371/journal.pone.0037708 (PMC3382229; doi:10.1371/journal.pone.0037708)
Supplement: Table S7 — Differentially-expressed genes between controls and severe IPF (DLCO <35%) using SAM at FDR of <1%. Agilent probe identifier, RefSeq number, and Entrez geneID number are presented. Fold change is log2. FDR is false discover rate (%). (XLSX) [file pone.0037708.s007.xlsx]

## Sheet: severe_vs_normal5%FDR_reanalysi
PROBE	ACCNUM	SYMBOL	ENTREZID	DESCRIPTION	Score (d)	Fold Change (log2)	FDR (%)
A_24_P417352	BX161420	IGHM	3507	immunoglobulin heavy constant mu	-5.64201	-3.03988	0
A_24_P41662	NA	NA	NA	NA	-4.84077	-2.89162	0
A_24_P379649	NR_002229	RPL23AP32	56969	ribosomal protein L23a pseudogene 32	-4.2225	-2.61242	0
A_24_P307443	XR_018808	NA	NA	NA	-3.86881	-2.57399	0
A_24_P323635	XM_070233	NA	NA	NA	-4.49436	-2.50143	0
A_24_P76120	NA	NA	NA	NA	-4.026	-2.47144	0
A_24_P195510	XR_019574	NA	NA	NA	-4.54086	-2.43045	0
A_24_P237328	NM_014507	MCAT	27349	malonyl CoA:ACP acyltransferase (mitochondrial)	-3.99867	-2.42198	0
A_24_P412734	NM_173502	PRSS36	146547	protease, serine, 36	-3.95696	-2.37284	0
A_24_P204165	NA	NA	NA	NA	-4.39991	-2.35306	0
A_24_P195556	XR_019603	NA	NA	NA	-4.63018	-2.34682	0
A_24_P93452	NA	NA	NA	NA	-4.19284	-2.34678	0
A_24_P456884	BC047952	LOC100130890	100130890	similar to hCG2030844	-5.02925	-2.34343	0
A_24_P272735	NA	NA	NA	NA	-4.48968	-2.3376	0
A_24_P126902	NA	NA	NA	NA	-3.80871	-2.33102	0
A_24_P366768	XR_018308	NA	NA	NA	-5.04141	-2.32338	0
A_23_P315320	NM_145659	IL27	246778	interleukin 27	-4.01774	-2.28413	0
A_24_P418189	XR_018242	NA	NA	NA	-4.07146	-2.25	0
A_23_P357717	NM_021966	TCL1A	8115	T-cell leukemia/lymphoma 1A	-3.89845	-2.24624	0
A_32_P334340	AB016898	C6orf124	653483	chromosome 6 open reading frame 124	-3.7419	-2.20597	0
A_24_P350008	NA	NA	NA	NA	-4.71789	-2.20296	0
A_32_P145856	NA	NA	NA	NA	-4.10399	-2.18721	0
A_24_P306945	AK090474	LOC441245	441245	hypothetical LOC441245	-3.99033	-2.17842	0
A_24_P101211	XR_018768	NA	NA	NA	-4.30004	-2.17611	0
A_24_P92661	XR_019597	NA	NA	NA	-4.21783	-2.17468	0
A_24_P40757	XM_928198	NA	NA	NA	-3.73295	-2.1722	0
A_24_P289573	NA	NA	NA	NA	-4.63983	-2.16955	0
A_24_P392271	NA	NA	NA	NA	-4.64269	-2.16395	0
A_24_P940348	NM_173544	FAM129C	199786	family with sequence similarity 129, member C	-4.82733	-2.16207	0
A_24_P264143	XR_019235	NA	NA	NA	-4.03893	-2.13432	0
A_24_P178654	XR_018292	NA	NA	NA	-5.03249	-2.1302	0
A_24_P384411	NA	NA	NA	NA	-3.42148	-2.12557	0
A_23_P31376	NM_018334	LRRN3	54674	leucine rich repeat neuronal 3	-3.56795	-2.12109	0
A_23_P59888	NR_002182	NACAP1	83955	nascent-polypeptide-associated complex alpha polypeptide pseudogene 1	-3.81963	-2.1176	0
A_32_P8813	AK090515	LOC283663	283663	hypothetical LOC283663	-3.80621	-2.11716	0
A_24_P780052	NM_001005472	NA	NA	NA	-5.29795	-2.07994	0
A_24_P169855	XR_016930	NA	NA	NA	-4.08714	-2.07745	0
A_32_P186038	NA	NA	NA	NA	-4.61328	-2.07662	0
A_23_P113572	NM_001770	CD19	930	CD19 molecule	-3.87932	-2.06538	0
A_32_P105940	NA	NA	NA	NA	-4.62186	-2.06442	0
A_24_P375405	NA	NA	NA	NA	-3.69493	-2.0643	0
A_24_P213073	NA	NA	NA	NA	-5.25683	-2.06399	0
A_24_P340976	XR_018155	NA	NA	NA	-4.58865	-2.06166	0
A_24_P400751	NA	NA	NA	NA	-4.80339	-2.05099	0
A_24_P47681	NM_018448	CAND1	55832	cullin-associated and neddylation-dissociated 1	-3.61334	-2.04169	0
A_24_P349596	XR_018451	NA	NA	NA	-4.71877	-2.03878	0
A_24_P307025	NR_000029	RPL23AP7	118433	ribosomal protein L23a pseudogene 7	-4.18075	-2.03183	0
A_24_P204474	NA	NA	NA	NA	-3.57738	-2.02368	0
A_24_P148907	NM_006439	MAB21L2	10586	mab-21-like 2 (C. elegans)	-3.48751	-2.02177	0
A_24_P31165	NM_002055	GFAP	2670	glial fibrillary acidic protein	-4.22762	-2.02125	0
A_24_P698816	NA	NA	NA	NA	-4.54245	-2.00644	0
A_23_P138125	NM_005449	FAIM3	9214	Fas apoptotic inhibitory molecule 3	-5.83262	-2.00438	0
A_23_P207201	NM_001039933	CD79B	974	CD79b molecule, immunoglobulin-associated beta	-4.93897	-2.00382	0
A_24_P178693	XR_018303	NA	NA	NA	-3.76446	-2.00153	0
A_23_P126844	NM_148965	TNFRSF25	8718	tumor necrosis factor receptor superfamily, member 25	-4.11923	-1.9996	0
A_23_P39067	NM_003121	SPIB	6689	Spi-B transcription factor (Spi-1/PU.1 related)	-5.10965	-1.99941	0
A_24_P505981	NA	NA	NA	NA	-3.6541	-1.99837	0
A_32_P100974	NM_000986	RPL24	6152	ribosomal protein L24	-3.44246	-1.98531	0
A_24_P144163	NA	NA	NA	NA	-4.67255	-1.98424	0
A_24_P272403	BE816155	NA	NA	NA	-4.86188	-1.97325	0
A_24_P621701	NA	NA	NA	NA	-4.53677	-1.96052	0
A_24_P161317	NA	NA	NA	NA	-3.97604	-1.95576	0
A_32_P17343	NA	NA	NA	NA	-4.27976	-1.95424	0
A_32_P84369	NM_001079529	FAM153B	202134	family with sequence similarity 153, member B	-3.98813	-1.95346	0
A_24_P393141	NA	NA	NA	NA	-6.22482	-1.9514	0
A_24_P37020	NA	NA	NA	NA	-5.00515	-1.94818	0
A_24_P41149	NA	NA	NA	NA	-4.09417	-1.94211	0
A_32_P173744	CR603215	hCG_17955	728776	high-mobility group nucleosome binding domain 1 pseudogene	-3.98168	-1.93874	0
A_24_P24142	XR_019250	NA	NA	NA	-5.33611	-1.93299	0
A_24_P910580	NM_181077	GOLGA8A	23015	golgin A8 family, member A	-4.21561	-1.92754	0
A_24_P169645	NA	NA	NA	NA	-3.68742	-1.92727	0
A_23_P200203	NM_018281	ECHDC2	55268	enoyl Coenzyme A hydratase domain containing 2	-4.4137	-1.92654	0
A_24_P239076	NM_001013618	IGLL3	91353	immunoglobulin lambda-like polypeptide 3	-3.79051	-1.92337	0
A_24_P341006	XR_015921	NA	NA	NA	-4.10726	-1.92041	0
A_32_P157631	NA	NA	NA	NA	-3.80833	-1.91451	0
A_23_P101240	CR626634	VSIG10L	147645	V-set and immunoglobulin domain containing 10 like	-4.11512	-1.90041	0
A_24_P383802	XR_019516	NA	NA	NA	-4.88495	-1.89389	0
A_24_P491643	NA	NA	NA	NA	-3.95805	-1.89207	0
A_24_P510357	S76132	IGL@	3535	immunoglobulin lambda locus	-4.17237	-1.88847	0
A_24_P409402	XR_016530	NA	NA	NA	-4.06651	-1.88733	0
A_24_P83102	NM_020070	IGLL1	3543	immunoglobulin lambda-like polypeptide 1	-3.87221	-1.88519	0
A_32_P20912	AK025669	NA	NA	NA	-3.44246	-1.88423	0
A_32_P356316	NM_002119	HLA-DOA	3111	major histocompatibility complex, class II, DO alpha	-4.38421	-1.88352	0
A_32_P117186	CR749547	NA	NA	NA	-4.96909	-1.88193	0
A_23_P125164	NM_002012	FHIT	2272	fragile histidine triad gene	-3.99315	-1.88064	0
A_24_P807445	NA	NA	NA	NA	-3.96835	-1.8806	0
A_23_P343398	NM_001838	CCR7	1236	chemokine (C-C motif) receptor 7	-3.93968	-1.87827	0
A_23_P165927	NM_015894	STMN3	50861	stathmin-like 3	-3.92887	-1.87781	0
A_32_P71796	NA	NA	NA	NA	-4.72398	-1.87709	0
A_24_P917457	XR_019532	NA	NA	NA	-3.82383	-1.8727	0
A_32_P7916	BX096603	NA	NA	NA	-3.70946	-1.87224	0
A_24_P418019	NA	NA	NA	NA	-4.2788	-1.86996	0
A_32_P142652	AK091931	RPS4XP16	220433	ribosomal protein S4X pseudogene 16	-4.35917	-1.86701	0
A_24_P367399	NA	NA	NA	NA	-3.63913	-1.8643	0
A_24_P942648	CR625594	EVL	51466	Enah/Vasp-like	-4.21516	-1.86373	0
A_32_P59116	NM_001012452	GOLGA8F	100132565	golgin A8 family, member F	-3.69461	-1.8628	0
A_24_P341386	NA	NA	NA	NA	-3.88502	-1.85803	0
A_23_P83277	NM_004512	IL11RA	3590	interleukin 11 receptor, alpha	-4.08631	-1.85655	0
A_32_P190682	NA	NA	NA	NA	-4.15681	-1.85415	0
A_32_P148118	NA	NA	NA	NA	-3.66856	-1.8489	0
A_24_P170103	NA	NA	NA	NA	-3.60354	-1.8415	0
A_24_P708363	XM_001131005	NA	NA	NA	-3.48626	-1.84078	0
A_24_P280953	NA	NA	NA	NA	-4.97144	-1.84017	0
A_32_P33304	AK126851	ANK3	288	ankyrin 3, node of Ranvier (ankyrin G)	-5.93529	-1.83702	0
A_23_P342654	NM_147150	PALM2-AKAP2	445815	PALM2-AKAP2 readthrough	-3.40315	-1.83113	0
A_24_P375949	XR_019375	NA	NA	NA	-4.4366	-1.82196	0
A_24_P289884	NA	NA	NA	NA	-3.86194	-1.81868	0
A_24_P280933	XR_018187	NA	NA	NA	-3.47218	-1.81844	0
A_24_P850428	NA	NA	NA	NA	-4.06799	-1.81669	0
A_32_P167631	NA	NA	NA	NA	-4.15129	-1.81637	0
A_32_P120604	NA	NA	NA	NA	-4.34073	-1.81395	0
A_24_P101271	NA	NA	NA	NA	-3.74326	-1.81082	0
A_23_P371076	NA	NA	NA	NA	-3.96083	-1.80667	0
A_24_P178784	NA	NA	NA	NA	-3.73079	-1.80229	0
A_24_P698759	NA	NA	NA	NA	-4.95508	-1.80223	0
A_24_P789842	NA	NA	NA	NA	-3.70373	-1.80189	0
A_24_P290293	NA	NA	NA	NA	-3.85795	-1.79871	0
A_24_P252945	NM_032966	CXCR5	643	chemokine (C-X-C motif) receptor 5	-4.3007	-1.79462	0
A_24_P494425	NA	NA	NA	NA	-3.87165	-1.79407	0
A_24_P273114	XR_018270	NA	NA	NA	-4.8521	-1.79129	0
A_24_P333106	NA	NA	NA	NA	-3.64183	-1.78323	0
A_24_P280903	NA	NA	NA	NA	-4.13308	-1.78188	0
A_32_P29582	NM_203477	NA	NA	NA	-3.88021	-1.78075	0
A_32_P74357	BC006438	LOC100132167	100132167	similar to hCG1993567	-3.50324	-1.77934	0
A_23_P48495	NM_199206	TCL1B	9623	T-cell leukemia/lymphoma 1B	-3.87299	-1.77618	0
A_32_P49350	CR609307	RPS4XP6	391777	ribosomal protein S4X pseudogene 6	-4.43919	-1.77406	0
A_24_P204604	NA	NA	NA	NA	-4.59157	-1.77363	0
A_32_P71744	BG695979	NA	NA	NA	-4.40837	-1.77024	0
A_24_P652786	NA	NA	NA	NA	-3.63222	-1.76973	0
A_24_P418536	XR_016540	NA	NA	NA	-3.83399	-1.75898	0
A_23_P311875	NM_006725	CD6	923	CD6 molecule	-3.88488	-1.74809	0
A_24_P58242	NA	NA	NA	NA	-3.52412	-1.74734	0
A_24_P522631	NA	NA	NA	NA	-3.4419	-1.74606	0
A_24_P572229	NA	NA	NA	NA	-3.61816	-1.74221	0
A_32_P219657	NM_001005472	NA	NA	NA	-4.25209	-1.74032	0
A_32_P209350	NM_001033853	RPL3	6122	ribosomal protein L3	-3.45356	-1.73734	0
A_32_P146508	NM_001005472	NA	NA	NA	-4.27198	-1.73659	0
A_24_P110306	AK130207	NA	NA	NA	-3.41225	-1.7263	0
A_23_P202520	NM_001003408	ABLIM1	3983	actin binding LIM protein 1	-4.29116	-1.72581	0
A_23_P113811	NA	NA	NA	NA	-4.05883	-1.72536	0
A_23_P259362	AF156973	NPCDR1	246734	nasopharyngeal carcinoma, down-regulated 1	-3.42099	-1.72473	0
A_24_P179033	NA	NA	NA	NA	-3.82976	-1.71718	0
A_32_P232559	AY007155	LOC439949	439949	hypothetical protein LOC439949	-3.89312	-1.71358	0
A_24_P186779	NA	NA	NA	NA	-3.44507	-1.70995	0
A_23_P47086	NM_021046	KRTAP5-8	57830	keratin associated protein 5-8	-3.44976	-1.70715	0
A_32_P164573	NA	NA	NA	NA	-3.67348	-1.70252	0
A_23_P398294	NM_003959	HIP1R	9026	huntingtin interacting protein 1 related	-4.2775	-1.70195	0
A_32_P225301	NA	NA	NA	NA	-3.74555	-1.70007	0
A_23_P46039	NM_032738	FCRLA	84824	Fc receptor-like A	-3.69477	-1.69817	0
A_24_P930391	AK022351	NA	NA	NA	-3.47533	-1.69812	0
A_24_P170496	NA	NA	NA	NA	-3.92351	-1.69245	0
A_23_P78958	NM_004058	CAPS	828	calcyphosine	-3.70198	-1.69032	0
A_24_P272548	NA	NA	NA	NA	-3.84507	-1.68942	0
A_24_P349743	NM_001005472	NA	NA	NA	-3.85167	-1.68893	0
A_24_P785293	NR_003098	SNHG1	23642	small nucleolar RNA host gene 1 (non-protein coding)	-3.9854	-1.68621	0
A_24_P465772	BC107865	RPSAP52	204010	ribosomal protein SA pseudogene 52	-3.91096	-1.68237	0
A_24_P249824	NM_006482	DYRK2	8445	dual-specificity tyrosine-(Y)-phosphorylation regulated kinase 2	-4.4845	-1.68189	0
A_23_P363399	NM_030674	SLC38A1	81539	solute carrier family 38, member 1	-3.78877	-1.67941	0
A_32_P172198	NA	NA	NA	NA	-3.85933	-1.67599	0
A_24_P341408	NA	NA	NA	NA	-4.57539	-1.67435	0
A_23_P206568	NA	NA	NA	NA	-4.31979	-1.67408	0
A_32_P91743	NA	NA	NA	NA	-3.56613	-1.67324	0
A_24_P84045	BC026177	RPS2P32	256355	ribosomal protein S2 pseudogene 32	-4.12259	-1.67201	0
A_23_P17134	NM_002371	MAL	4118	mal, T-cell differentiation protein	-3.7728	-1.67025	0
A_24_P101352	XR_019634	NA	NA	NA	-3.70483	-1.66979	0
A_23_P63953	XM_929084	NA	NA	NA	-3.55757	-1.66649	0
A_24_P33552	XR_019361	NA	NA	NA	-3.67147	-1.66528	0
A_24_P477475	XR_018231	NA	NA	NA	-3.68026	-1.66517	0
A_23_P256059	NM_203477	NA	NA	NA	-3.75181	-1.66421	0
A_23_P30634	NM_021813	BACH2	60468	BTB and CNC homology 1, basic leucine zipper transcription factor 2	-5.14407	-1.66383	0
A_24_P402690	NM_030926	ITM2C	81618	integral membrane protein 2C	-3.99549	-1.6614	0
A_32_P43878	NA	NA	NA	NA	-3.62539	-1.66017	0
A_24_P465879	AK026466	NA	NA	NA	-3.6311	-1.65969	0
A_32_P76811	AK092748	RP3-377H14.5	285830	hypothetical LOC285830	-3.83398	-1.65962	0
A_24_P319374	NM_005814	GPA33	10223	glycoprotein A33 (transmembrane)	-4.09047	-1.65944	0
A_23_P324706	AL117630	FAM153B	202134	family with sequence similarity 153, member B	-4.45318	-1.65677	0
A_24_P6725	NA	NA	NA	NA	-3.67132	-1.65631	0
A_23_P22422	NM_013364	PNMA3	29944	paraneoplastic antigen MA3	-3.43099	-1.65513	0
A_24_P375237	NM_000976	RPL12	6136	ribosomal protein L12	-4.81468	-1.65467	0
A_24_P357847	BC030813	IGK@	50802	immunoglobulin kappa locus	-3.60604	-1.65434	0
A_32_P40377	NA	NA	NA	NA	-3.72088	-1.65397	0
A_24_P481375	AK021668	NA	NA	NA	-3.85246	-1.65369	0
A_23_P10232	NM_017935	BANK1	55024	B-cell scaffold protein with ankyrin repeats 1	-3.71796	-1.65251	0
A_24_P780353	NA	NA	NA	NA	-3.79532	-1.6505	0
A_24_P41180	NM_001009	RPS5	6193	ribosomal protein S5	-4.19945	-1.6489	0
A_24_P358337	NA	NA	NA	NA	-3.39437	-1.6446	0
A_24_P178764	XR_018135	NA	NA	NA	-3.68332	-1.64325	0
A_23_P10025	NM_006159	NELL2	4753	NEL-like 2 (chicken)	-3.39862	-1.6428	0
A_32_P64016	NR_002939	RUNDC2C	440352	RUN domain containing 2C	-4.0072	-1.63998	0
A_23_P35564	NM_015490	SEC31B	25956	SEC31 homolog B (S. cerevisiae)	-3.57641	-1.63829	0
A_32_P84373	NM_001079527	FAM153C	653316	family with sequence similarity 153, member C	-3.99378	-1.63803	0
A_24_P401013	NA	NA	NA	NA	-3.6385	-1.63791	0
A_24_P186764	NA	NA	NA	NA	-4.22746	-1.63682	0
A_24_P256037	XR_019059	NA	NA	NA	-4.04083	-1.63612	0
A_32_P185229	NM_020452	ATP8B2	57198	ATPase, class I, type 8B, member 2	-3.54654	-1.63605	0
A_32_P111394	NA	NA	NA	NA	-3.97478	-1.63597	0
A_32_P126467	BC031698	FLJ40330	645784	hypothetical LOC645784	-3.48001	-1.6355	0
A_23_P103601	NM_020379	MAN1C1	57134	mannosidase, alpha, class 1C, member 1	-3.70632	-1.63509	0
A_24_P273074	NA	NA	NA	NA	-4.25724	-1.63248	0
A_24_P196024	NA	NA	NA	NA	-3.51409	-1.63223	0
A_23_P58072	NA	NA	NA	NA	-3.69512	-1.63186	0
A_32_P81149	NM_001034996	RPL14	9045	ribosomal protein L14	-3.71314	-1.63035	0
A_32_P119569	NM_001012423	GOLGA8E	390535	golgin A8 family, member E	-3.43154	-1.62564	0
A_32_P159192	NA	NA	NA	NA	-3.50753	-1.62489	0
A_23_P8834	NM_001979	EPHX2	2053	epoxide hydrolase 2, cytoplasmic	-3.92766	-1.62461	0
A_23_P383132	NM_015094	HIC2	23119	hypermethylated in cancer 2	-4.76997	-1.62454	0
A_23_P431591	NM_001014279	C5orf39	389289	chromosome 5 open reading frame 39	-4.19351	-1.62246	0
A_32_P114918	DB362335	NA	NA	NA	-4.04711	-1.62218	0
A_24_P315474	XR_019410	NA	NA	NA	-3.4896	-1.62092	0
A_24_P298099	NA	NA	NA	NA	-3.72927	-1.61685	0
A_24_P358164	NM_001005472	NA	NA	NA	-3.49383	-1.61005	0
A_23_P252155	NM_018387	STRBP	55342	spermatid perinuclear RNA binding protein	-3.5795	-1.60877	0
A_24_P392436	NA	NA	NA	NA	-3.45569	-1.6086	0
A_24_P187826	CR613874	PPIL4	85313	peptidylprolyl isomerase (cyclophilin)-like 4	-4.85157	-1.60811	0
A_24_P665185	AL832142	NA	NA	NA	-3.81905	-1.60636	0
A_24_P333421	AB011115	ZNF862	643641	zinc finger protein 862	-4.15591	-1.60526	0
A_23_P29384	NM_033210	ZNF502	91392	zinc finger protein 502	-3.70367	-1.6034	0
A_24_P917866	NM_003011	SET	6418	SET nuclear oncogene	-3.55316	-1.6028	0
A_23_P356581	NM_022370	ROBO3	64221	roundabout, axon guidance receptor, homolog 3 (Drosophila)	-4.03775	-1.60145	0
A_23_P56703	NA	NA	NA	NA	-3.38417	-1.59952	0
A_23_P354175	NM_138385	TMEM129	92305	transmembrane protein 129	-3.39393	-1.59923	0
A_24_P44514	NM_006384	CIB1	10519	calcium and integrin binding 1 (calmyrin)	-3.93856	-1.59842	0
A_23_P58604	NM_001018062	NA	NA	NA	-3.85079	-1.5952	0
A_24_P247493	NA	NA	NA	NA	-3.64771	-1.59387	0
A_24_P914088	NA	NA	NA	NA	-3.59841	-1.59159	0
A_23_P212002	NM_001012651	NA	NA	NA	-3.63884	-1.59078	0
A_24_P927090	AF116678	NA	NA	NA	-3.65245	-1.59049	0
A_23_P3911	NM_020405	PLXDC1	57125	plexin domain containing 1	-3.66495	-1.58626	0
A_24_P212605	NA	NA	NA	NA	-3.91685	-1.5831	0
A_23_P50008	NM_017775	TTC19	54902	tetratricopeptide repeat domain 19	-4.11657	-1.58298	0
A_23_P31725	NM_001715	BLK	640	B lymphoid tyrosine kinase	-3.38752	-1.58175	0
A_24_P297798	XR_019052	NA	NA	NA	-3.68779	-1.58107	0
A_24_P501265	BU956542	NA	NA	NA	-3.48284	-1.58085	0
A_24_P153063	XR_017260	NA	NA	NA	-4.11244	-1.57378	0
A_24_P144183	XR_019168	NA	NA	NA	-3.582	-1.56933	0
A_23_P75915	AY326436	RIC3	79608	resistance to inhibitors of cholinesterase 3 homolog (C. elegans)	-4.28535	-1.56857	0
A_23_P80883	NM_181780	BTLA	151888	B and T lymphocyte associated	-4.02783	-1.56783	0
A_24_P392351	NA	NA	NA	NA	-3.97295	-1.56623	0
A_24_P375683	XR_015663	NA	NA	NA	-4.23697	-1.56485	0
A_24_P843552	NA	NA	NA	NA	-3.57746	-1.5637	0
A_32_P24295	NA	NA	NA	NA	-4.24972	-1.56206	0
A_23_P22735	NM_032621	BEX2	84707	brain expressed X-linked 2	-3.53393	-1.56007	0
A_24_P912871	NA	NA	NA	NA	-3.54744	-1.5599	0
A_23_P58132	NM_004310	RHOH	399	ras homolog gene family, member H	-4.04203	-1.55877	0
A_24_P264106	NM_000984	RPL23A	6147	ribosomal protein L23a	-3.6618	-1.55469	0
A_23_P6293	NM_018961	UBASH3A	53347	ubiquitin associated and SH3 domain containing, A	-3.50369	-1.55222	0
A_24_P341176	NA	NA	NA	NA	-3.39352	-1.5517	0
A_24_P134488	NM_052880	PIK3IP1	113791	phosphoinositide-3-kinase interacting protein 1	-3.74487	-1.55168	0
A_32_P149492	NM_183372	RP11-94I2.2	200030	neuroblastoma breakpoint family, member 11-like	-3.68855	-1.54991	0
A_32_P122136	AK057596	LOC150759	150759	hypothetical protein LOC150759	-4.39602	-1.54913	0
A_24_P409670	AK098175	ZNF283	284349	zinc finger protein 283	-4.57255	-1.54833	0
A_23_P154086	NM_004328	BCS1L	617	BCS1-like (yeast)	-4.05438	-1.54719	0
A_24_P350307	XR_018903	NA	NA	NA	-3.71589	-1.54628	0
A_23_P395566	NM_024735	FBXO31	79791	F-box protein 31	-3.88345	-1.54002	0
A_24_P281338	NA	NA	NA	NA	-3.57391	-1.53678	0
A_24_P135092	NA	NA	NA	NA	-3.60193	-1.5367	0
A_23_P401076	NM_145006	SUSD3	203328	sushi domain containing 3	-4.14171	-1.53486	0
A_24_P194962	NA	NA	NA	NA	-3.94354	-1.53197	0
A_32_P107002	NM_001012391	RUNDC2B	400509	RUN domain containing 2B	-4.60625	-1.53146	0
A_32_P193288	NM_000980	RPL18A	6142	ribosomal protein L18a	-3.73578	-1.53062	0
A_24_P84508	XR_018553	NA	NA	NA	-3.46216	-1.52691	0
A_24_P47467	NM_024092	TMEM109	79073	transmembrane protein 109	-3.39529	-1.52562	0
A_32_P122285	NA	NA	NA	NA	-3.7494	-1.52275	0
A_24_P246692	XM_069842	NA	NA	NA	-3.84062	-1.52198	0
A_23_P416434	NM_015288	PHF15	23338	PHD finger protein 15	-3.75129	-1.51958	0
A_23_P205738	NM_138576	BCL11B	64919	B-cell CLL/lymphoma 11B (zinc finger protein)	-3.56339	-1.51814	0
A_32_P13337	NA	NA	NA	NA	-3.4699	-1.51434	0
A_24_P383130	NA	NA	NA	NA	-3.52995	-1.5134	0
A_32_P187817	NA	NA	NA	NA	-3.54086	-1.5105	0
A_23_P62042	BC064553	PRH1	5554	proline-rich protein HaeIII subfamily 1	-5.67115	-1.51022	0
A_32_P46817	NA	NA	NA	NA	-4.31087	-1.50967	0
A_23_P121702	NM_001014446	OCIAD2	132299	OCIA domain containing 2	-3.49902	-1.50854	0
A_24_P392312	NA	NA	NA	NA	-3.43378	-1.50762	0
A_24_P218006	NM_032317	DNAJC30	84277	DnaJ (Hsp40) homolog, subfamily C, member 30	-3.86307	-1.50609	0
A_24_P194017	NM_015953	NOSIP	51070	nitric oxide synthase interacting protein	-3.67816	-1.50255	0
A_23_P253321	NM_006228	PNOC	5368	prepronociceptin	-3.57759	-1.50245	0
A_23_P146354	NM_007171	POMT1	10585	protein-O-mannosyltransferase 1	-3.83253	-1.50101	0
A_24_P237559	AK096804	LNPEP	4012	leucyl/cystinyl aminopeptidase	-4.17936	-1.49941	0
A_23_P200710	NM_002646	PIK3C2B	5287	phosphoinositide-3-kinase, class 2, beta polypeptide	-3.48978	-1.49827	0
A_23_P35205	NA	NA	NA	NA	-4.34063	-1.49779	0
A_23_P37623	NM_181077	GOLGA8A	23015	golgin A8 family, member A	-3.95794	-1.49759	0
A_24_P920388	NA	NA	NA	NA	-3.42027	-1.49668	0
A_23_P257609	NM_000992	RPL29	6159	ribosomal protein L29	-3.77728	-1.49628	0
A_24_P698376	NA	NA	NA	NA	-3.81896	-1.49356	0
A_23_P95764	NM_002764	PRPS1	5631	phosphoribosyl pyrophosphate synthetase 1	-3.80795	-1.49235	0
A_23_P251771	NM_025215	PUS1	80324	pseudouridylate synthase 1	-3.66836	-1.49182	0
A_24_P32849	NM_001011724	HNRNPA1L2	144983	heterogeneous nuclear ribonucleoprotein A1-like 2	-3.52048	-1.4913	0
A_24_P639701	AY062331	NA	NA	NA	-3.43961	-1.48842	0
A_24_P608007	AK022390	NA	NA	NA	-3.66199	-1.48629	0
A_24_P197964	NM_014788	TRIM14	9830	tripartite motif-containing 14	-3.62944	-1.48551	0
A_23_P91991	NM_138381	OXNAD1	92106	oxidoreductase NAD-binding domain containing 1	-3.38605	-1.48343	0
A_23_P49975	NM_000421	KRT10	3858	keratin 10	-4.22857	-1.48287	0
A_24_P469641	NM_207111	RNF216	54476	ring finger protein 216	-3.43657	-1.48217	0
A_24_P332292	NA	NA	NA	NA	-3.41474	-1.47982	0
A_23_P345460	NM_015432	PLEKHG4	25894	pleckstrin homology domain containing, family G (with RhoGef domain) member 4	-5.29785	-1.47863	0
A_24_P455579	AA385540	NA	NA	NA	-3.6805	-1.47633	0
A_23_P107763	NM_006631	ZNF266	10781	zinc finger protein 266	-3.53822	-1.47337	0
A_24_P195794	AK130930	NA	NA	NA	-3.6347	-1.47313	0
A_32_P195346	NA	NA	NA	NA	-3.92392	-1.47283	0
A_23_P216257	NM_001025252	TPD52	7163	tumor protein D52	-3.84105	-1.47086	0
A_23_P325093	NM_178026	GGT7	2686	gamma-glutamyltransferase 7	-4.77289	-1.4701	0
A_24_P221105	XR_018412	NA	NA	NA	-4.16905	-1.46639	0
A_23_P118306	NM_005147	DNAJA3	9093	DnaJ (Hsp40) homolog, subfamily A, member 3	-3.86595	-1.46619	0
A_24_P246748	XR_018411	NA	NA	NA	-3.5534	-1.46569	0
A_23_P32793	DQ926472	NA	NA	NA	-3.51805	-1.46432	0
A_24_P7085	NR_002778	RPL29P2	118432	ribosomal protein L29 pseudogene 2	-3.78038	-1.46165	0
A_23_P153676	NM_003260	TLE2	7089	transducin-like enhancer of split 2 (E(sp1) homolog, Drosophila)	-3.54296	-1.46159	0
A_23_P255376	NM_017918	CCDC109B	55013	coiled-coil domain containing 109B	-3.63655	-1.46128	0
A_24_P920880	AY279352	ZSCAN18	65982	zinc finger and SCAN domain containing 18	-3.59025	-1.46114	0
A_23_P353905	AK093617	DUSP16	80824	dual specificity phosphatase 16	-3.47283	-1.46021	0
A_32_P51988	NA	NA	NA	NA	-3.99354	-1.45663	0
A_24_P92722	XR_019518	NA	NA	NA	-3.64426	-1.45642	0
A_24_P85026	NM_032226	ZCCHC7	84186	zinc finger, CCHC domain containing 7	-3.54658	-1.4564	0
A_24_P327886	NM_003196	TCEA3	6920	transcription elongation factor A (SII), 3	-3.64757	-1.45587	0
A_24_P332482	NA	NA	NA	NA	-3.48064	-1.45577	0
A_23_P210323	AB011154	CEP68	23177	centrosomal protein 68kDa	-4.09756	-1.45451	0
A_32_P127501	AV753543	NA	NA	NA	-3.63832	-1.45343	0
A_23_P85952	NM_024901	DENND2D	79961	DENN/MADD domain containing 2D	-3.38312	-1.4517	0
A_24_P289188	NA	NA	NA	NA	-3.58832	-1.44617	0
A_23_P37205	NM_201535	NDRG2	57447	NDRG family member 2	-3.84351	-1.44489	0
A_24_P73738	NA	NA	NA	NA	-3.68042	-1.44453	0
A_23_P340318	NM_170746	C11orf31	280636	chromosome 11 open reading frame 31	-3.50358	-1.44389	0
A_24_P401221	NA	NA	NA	NA	-3.39845	-1.44233	0
A_23_P44586	NM_004255	COX5A	9377	cytochrome c oxidase subunit Va	-3.74976	-1.44205	0
A_24_P161764	L04336	NA	NA	NA	-3.83409	-1.44137	0
A_32_P874898	NA	NA	NA	NA	-3.48313	-1.44076	0
A_24_P12865	NM_000155	GALT	2592	galactose-1-phosphate uridylyltransferase	-3.47785	-1.44041	0
A_23_P120237	NM_020151	STARD7	56910	StAR-related lipid transfer (START) domain containing 7	-3.75117	-1.44007	0
A_32_P2161	AK023040	LOC100132815	100132815	hypothetical protein LOC100132815	-4.19936	-1.43811	0
A_23_P201002	NM_018150	RNF220	55182	ring finger protein 220	-3.89299	-1.43749	0
A_32_P226858	NA	NA	NA	NA	-3.83399	-1.4371	0
A_24_P91140	NM_000984	RPL23A	6147	ribosomal protein L23a	-3.47385	-1.43593	0
A_23_P6413	NM_080430	SELM	140606	selenoprotein M	-3.70082	-1.43576	0
A_24_P856176	NA	NA	NA	NA	-3.66942	-1.43541	0
A_24_P63608	NM_017838	NHP2	55651	NHP2 ribonucleoprotein homolog (yeast)	-3.40484	-1.43463	0
A_23_P65797	NM_022480	KLHL25	64410	kelch-like 25 (Drosophila)	-3.69322	-1.4346	0
A_24_P317835	NM_019892	INPP5E	56623	inositol polyphosphate-5-phosphatase, 72 kDa	-3.93865	-1.43328	0
A_23_P322845	BC033025	PPAPDC1B	84513	phosphatidic acid phosphatase type 2 domain containing 1B	-3.5235	-1.43251	0
A_23_P40866	NM_015642	ZBTB20	26137	zinc finger and BTB domain containing 20	-3.70021	-1.43072	0
A_24_P375813	NM_000972	RPL7A	6130	ribosomal protein L7a	-3.92899	-1.4293	0
A_23_P86133	NM_002946	RPA2	6118	replication protein A2, 32kDa	-3.98402	-1.42861	0
A_23_P52552	NM_004281	BAG3	9531	BCL2-associated athanogene 3	-3.95307	-1.42606	0
A_24_P321093	NM_014767	SPOCK2	9806	sparc/osteonectin, cwcv and kazal-like domains proteoglycan (testican) 2	-3.47092	-1.42546	0
A_24_P927650	AK056744	VPS13C	54832	vacuolar protein sorting 13 homolog C (S. cerevisiae)	-4.15556	-1.42479	0
A_23_P362183	NM_173551	ANKS6	203286	ankyrin repeat and sterile alpha motif domain containing 6	-3.67144	-1.4244	0
A_23_P409386	NM_024698	SLC25A22	79751	solute carrier family 25 (mitochondrial carrier: glutamate), member 22	-3.51891	-1.42174	0
A_23_P167227	NM_005327	HADH	3033	hydroxyacyl-Coenzyme A dehydrogenase	-3.6815	-1.42078	0
A_32_P69475	NA	NA	NA	NA	-3.47469	-1.42062	0
A_24_P132470	NM_020728	ESYT2	57488	extended synaptotagmin-like protein 2	-3.42845	-1.4202	0
A_24_P945096	NM_021096	CACNA1I	8911	calcium channel, voltage-dependent, T type, alpha 1I subunit	-3.65092	-1.41977	0
A_24_P360529	NM_002604	PDE7A	5150	phosphodiesterase 7A	-3.80746	-1.41947	0
A_23_P82412	NM_001039575	NSUN5P1	155400	NOP2/Sun domain family, member 5 pseudogene 1	-3.57053	-1.41741	0
A_32_P165330	NM_003316	TTC3	7267	tetratricopeptide repeat domain 3	-3.88043	-1.4168	0
A_23_P203115	NM_032780	TMEM25	84866	transmembrane protein 25	-3.96787	-1.41632	0
A_32_P214758	NA	NA	NA	NA	-3.72588	-1.41377	0
A_24_P279797	NM_001031727	MRI1	84245	methylthioribose-1-phosphate isomerase homolog (S. cerevisiae)	-3.99842	-1.41347	0
A_24_P75469	XR_019277	NA	NA	NA	-3.48993	-1.41284	0
A_32_P75122	NM_152274	FAM58A	92002	family with sequence similarity 58, member A	-3.58856	-1.41185	0
A_23_P324490	NM_014686	KIAA0355	9710	KIAA0355	-3.73454	-1.41011	0
A_23_P161522	NM_025124	TMEM134	80194	transmembrane protein 134	-4.84687	-1.4092	0
A_23_P377888	NM_014967	MTMR15	22909	myotubularin related protein 15	-3.51261	-1.40897	0
A_32_P213615	AK096778	NA	NA	NA	-3.88581	-1.40777	0
A_24_P737451	NM_182501	MTERFD2	130916	MTERF domain containing 2	-3.85134	-1.40347	0
A_24_P298360	NM_021070	LTBP3	4054	latent transforming growth factor beta binding protein 3	-3.50422	-1.40239	0
A_32_P55427	NA	NA	NA	NA	-3.41831	-1.40154	0
A_32_P39963	CR604283	EXOSC6	118460	exosome component 6	-4.35687	-1.40079	0
A_24_P250185	NM_148887	NA	NA	NA	-3.39488	-1.39957	0
A_24_P280465	BC028606	FAM153B	202134	family with sequence similarity 153, member B	-3.68097	-1.39849	0
A_32_P11899	NM_152269	C12orf65	91574	chromosome 12 open reading frame 65	-3.55965	-1.39524	0
A_24_P415260	NA	NA	NA	NA	-3.9606	-1.3949	0
A_24_P355267	NM_001006641	SLC25A25	114789	solute carrier family 25 (mitochondrial carrier; phosphate carrier), member 25	-3.49539	-1.39409	0
A_32_P222060	NA	NA	NA	NA	-3.45838	-1.39409	0
A_23_P62652	NM_003037	SLAMF1	6504	signaling lymphocytic activation molecule family member 1	-3.91474	-1.39365	0
A_24_P363087	NM_001018062	NA	NA	NA	-3.70971	-1.39256	0
A_23_P104372	NM_015190	DNAJC9	23234	DnaJ (Hsp40) homolog, subfamily C, member 9	-3.52374	-1.39221	0
A_24_P127661	NA	NA	NA	NA	-3.88772	-1.39034	0
A_24_P113686	NM_017953	ZNHIT6	54680	zinc finger, HIT type 6	-4.19224	-1.39015	0
A_24_P106166	NA	NA	NA	NA	-3.70499	-1.38912	0
A_23_P422511	NM_182556	SLC25A45	283130	solute carrier family 25, member 45	-3.7789	-1.38833	0
A_24_P88505	NM_016505	ZCCHC17	51538	zinc finger, CCHC domain containing 17	-3.4486	-1.38744	0
A_24_P104091	NM_153451	ORAOV1	220064	oral cancer overexpressed 1	-3.47445	-1.38722	0
A_32_P15756	AV739664	NA	NA	NA	-3.67038	-1.38702	0
A_24_P488083	AJ519285	IGKV3-20	28912	immunoglobulin kappa variable 3-20	-3.70119	-1.38549	0
A_24_P221057	XR_019252	NA	NA	NA	-3.98986	-1.38501	0
A_24_P341731	NA	NA	NA	NA	-3.64235	-1.38418	0
A_23_P420873	NM_021724	NR1D1	9572	nuclear receptor subfamily 1, group D, member 1	-3.57293	-1.38365	0
A_23_P55136	NM_016492	RANGRF	29098	RAN guanine nucleotide release factor	-3.42408	-1.38152	0
A_24_P229164	NM_003959	HIP1R	9026	huntingtin interacting protein 1 related	-4.73921	-1.38095	0
A_23_P96590	NM_014710	GPRASP1	9737	G protein-coupled receptor associated sorting protein 1	-3.40179	-1.3804	0
A_24_P390928	NM_024108	TRAPPC6A	79090	trafficking protein particle complex 6A	-3.69917	-1.37974	0
A_23_P354297	NM_022092	CHTF18	63922	CTF18, chromosome transmission fidelity factor 18 homolog (S. cerevisiae)	-3.41873	-1.3796	0
A_24_P316305	AK001173	AQR	9716	aquarius homolog (mouse)	-3.84421	-1.37909	0
A_24_P123601	NM_013993	DDR1	780	discoidin domain receptor tyrosine kinase 1	-3.58759	-1.37813	0
A_23_P149375	NM_053055	THEM4	117145	thioesterase superfamily member 4	-3.40215	-1.37568	0
A_23_P71867	NM_147162	IL11RA	3590	interleukin 11 receptor, alpha	-4.51274	-1.37562	0
A_32_P130522	NA	NA	NA	NA	-4.19196	-1.37399	0
A_23_P121182	NM_012260	HACL1	26061	2-hydroxyacyl-CoA lyase 1	-3.88588	-1.37362	0
A_24_P278762	CR620831	C12orf47	51275	chromosome 12 open reading frame 47	-3.85719	-1.37304	0
A_23_P66439	NM_014595	NT5C	30833	5', 3'-nucleotidase, cytosolic	-3.7312	-1.37259	0
A_24_P362737	NM_032682	FOXP1	27086	forkhead box P1	-3.50474	-1.37136	0
A_23_P103720	NM_024758	AGMAT	79814	agmatine ureohydrolase (agmatinase)	-3.91715	-1.37029	0
A_24_P49775	NM_001076678	ZNF493	284443	zinc finger protein 493	-3.64687	-1.36689	0
A_23_P37327	NM_005050	ABCD4	5826	ATP-binding cassette, sub-family D (ALD), member 4	-3.44829	-1.36656	0
A_24_P484904	AJ399872	IGKC	3514	immunoglobulin kappa constant	-3.45078	-1.36595	0
A_24_P492885	NA	NA	NA	NA	-3.41124	-1.36275	0
A_23_P345830	NM_014929	FASTKD2	22868	FAST kinase domains 2	-3.62347	-1.36128	0
A_23_P97473	NM_017971	MRPL20	55052	mitochondrial ribosomal protein L20	-3.67586	-1.35997	0
A_24_P680704	AF211977	NA	NA	NA	-3.4228	-1.35867	0
A_24_P15906	XR_018758	NA	NA	NA	-3.5577	-1.35799	0
A_24_P167052	NM_139312	YME1L1	10730	YME1-like 1 (S. cerevisiae)	-3.54563	-1.35502	0
A_32_P219845	NA	NA	NA	NA	-3.42221	-1.35375	0
A_23_P218965	NM_020117	LARS	51520	leucyl-tRNA synthetase	-4.23699	-1.35348	0
A_32_P179807	NA	NA	NA	NA	-3.90606	-1.35322	0
A_24_P33341	NA	NA	NA	NA	-3.7187	-1.35308	0
A_32_P82409	AK021751	NAP1L1	4673	nucleosome assembly protein 1-like 1	-4.06369	-1.35278	0
A_23_P371254	NM_176884	TAS2R43	259289	taste receptor, type 2, member 43	-3.98002	-1.35272	0
A_24_P128524	NM_012405	ICMT	23463	isoprenylcysteine carboxyl methyltransferase	-3.48956	-1.35258	0
A_23_P62188	NM_018684	ZC4H2	55906	zinc finger, C4H2 domain containing	-3.53535	-1.3521	0
A_23_P66137	NM_014587	SOX8	30812	SRY (sex determining region Y)-box 8	-3.41042	-1.35176	0
A_24_P68019	NM_138347	ZNF551	90233	zinc finger protein 551	-3.6401	-1.34913	0
A_32_P94618	NA	NA	NA	NA	-3.67887	-1.34901	0
A_23_P303851	NM_176886	TAS2R45	259291	taste receptor, type 2, member 45	-3.80908	-1.34726	0
A_32_P98059	AK126329	NA	NA	NA	-3.94678	-1.34554	0
A_23_P62647	NM_003037	SLAMF1	6504	signaling lymphocytic activation molecule family member 1	-3.61054	-1.34232	0
A_24_P118231	NM_001003803	ATP5S	27109	ATP synthase, H+ transporting, mitochondrial F0 complex, subunit s (factor B)	-3.99974	-1.34215	0
A_24_P548060	AK056689	NA	NA	NA	-4.32287	-1.34211	0
A_23_P393051	NM_152365	C1orf172	126695	chromosome 1 open reading frame 172	-4.11196	-1.33937	0
A_32_P169179	NR_002307	MSX2P1	55545	msh homeobox 2 pseudogene 1	-3.67492	-1.33773	0
A_23_P339003	NM_152269	C12orf65	91574	chromosome 12 open reading frame 65	-3.66163	-1.33699	0
A_23_P159663	NM_004182	UXT	8409	ubiquitously-expressed transcript	-3.42615	-1.33273	0
A_24_P287403	NM_017520	MPHOSPH8	54737	M-phase phosphoprotein 8	-3.64603	-1.3307	0
A_23_P4592	NM_001245	SIGLEC6	946	sialic acid binding Ig-like lectin 6	-3.92574	-1.32961	0
A_23_P152919	NM_002532	NUP88	4927	nucleoporin 88kDa	-3.46144	-1.32752	0
A_32_P119604	NA	NA	NA	NA	-3.77524	-1.32419	0
A_24_P323974	NA	NA	NA	NA	-4.08922	-1.3232	0
A_23_P112957	NA	NA	NA	NA	-3.56305	-1.32211	0
A_32_P28685	NM_003090	SNRPA1	6627	small nuclear ribonucleoprotein polypeptide A'	-4.2214	-1.32123	0
A_32_P65804	NA	NA	NA	NA	-3.42087	-1.3198	0
A_23_P139297	NM_017583	TRIM44	54765	tripartite motif-containing 44	-3.89087	-1.31936	0
A_24_P48627	NA	NA	NA	NA	-3.51904	-1.31887	0
A_32_P112078	NA	NA	NA	NA	-3.59858	-1.31411	0
A_23_P250245	NM_001782	CD72	971	CD72 molecule	-3.49428	-1.31387	0
A_23_P436266	BC051879	BAT2L1	84726	HLA-B associated transcript 2-like 1	-4.01293	-1.31342	0
A_23_P428640	AK024489	PPP1R3E	90673	protein phosphatase 1, regulatory (inhibitor) subunit 3E	-3.53909	-1.31295	0
A_23_P11017	AK021866	NA	NA	NA	-3.68363	-1.3127	0
A_32_P110872	BC001077	A2LD1	87769	AIG2-like domain 1	-3.44288	-1.30994	0
A_24_P64344	NM_013314	BLNK	29760	B-cell linker	-3.98065	-1.30854	0
A_32_P154121	NA	NA	NA	NA	-3.39877	-1.30695	0
A_23_P33720	NM_006567	FARS2	10667	phenylalanyl-tRNA synthetase 2, mitochondrial	-3.82014	-1.30207	0
A_23_P48728	NM_052873	C14orf179	112752	chromosome 14 open reading frame 179	-3.98418	-1.29983	0
A_23_P384085	NM_181453	GCC2	9648	GRIP and coiled-coil domain containing 2	-3.65462	-1.29804	0
A_32_P142334	NA	NA	NA	NA	-4.48466	-1.29797	0
A_24_P203056	NM_020993	BCL7A	605	B-cell CLL/lymphoma 7A	-4.19101	-1.29602	0
A_24_P394569	AK056855	NA	NA	NA	-3.95527	-1.29337	0
A_24_P941309	BC002889	ZNF224	7767	zinc finger protein 224	-4.36429	-1.29	0
A_24_P920125	NM_021130	PPIA	5478	peptidylprolyl isomerase A (cyclophilin A)	-3.72076	-1.28936	0
A_23_P431638	BC029662	FITM2	128486	fat storage-inducing transmembrane protein 2	-3.52535	-1.28838	0
A_23_P304991	NM_000411	HLCS	3141	holocarboxylase synthetase (biotin-(proprionyl-Coenzyme A-carboxylase (ATP-hydrolysing)) ligase)	-3.72383	-1.28785	0
A_24_P940803	NM_033505	SELI	85465	selenoprotein I	-4.0199	-1.28764	0
A_32_P167459	AK021744	NA	NA	NA	-5.33009	-1.28723	0
A_24_P941188	AB007928	OTUD3	23252	OTU domain containing 3	-4.56046	-1.2855	0
A_23_P64689	NM_014871	PAN2	9924	PAN2 poly(A) specific ribonuclease subunit homolog (S. cerevisiae)	-4.09839	-1.2814	0
A_23_P420373	NM_175630	DNMT3A	1788	DNA (cytosine-5-)-methyltransferase 3 alpha	-3.7441	-1.28075	0
A_24_P85418	BC041996	NA	NA	NA	-3.63532	-1.28012	0
A_23_P365418	AK022976	ZNF783	155060	zinc finger family member 783	-3.65847	-1.27949	0
A_32_P192922	AL050061	LOC157562	157562	hypothetical protein LOC157562	-3.52833	-1.27881	0
A_24_P89843	NM_032687	CYHR1	50626	cysteine/histidine-rich 1	-3.61551	-1.27764	0
A_32_P113007	NA	NA	NA	NA	-3.64098	-1.27618	0
A_23_P146361	NM_007171	POMT1	10585	protein-O-mannosyltransferase 1	-3.41505	-1.27587	0
A_23_P391164	NM_032434	ZNF512	84450	zinc finger protein 512	-4.10993	-1.27563	0
A_23_P329375	NM_002702	POU6F1	5463	POU class 6 homeobox 1	-3.51436	-1.2752	0
A_32_P117666	NA	NA	NA	NA	-3.55915	-1.27296	0
A_23_P377245	BC042172	NA	NA	NA	-3.41366	-1.26968	0
A_23_P167212	NM_000320	QDPR	5860	quinoid dihydropteridine reductase	-3.52237	-1.26957	0
A_24_P942454	NM_176877	INADL	10207	InaD-like (Drosophila)	-3.95822	-1.26508	0
A_23_P383118	AB040944	ZSWIM5	57643	zinc finger, SWIM-type containing 5	-3.84559	-1.26184	0
A_23_P164637	NM_024691	ZNF419	79744	zinc finger protein 419	-3.52632	-1.26171	0
A_24_P938465	NA	NA	NA	NA	-3.46328	-1.26008	0
A_32_P231493	AF339771	LOC100129122	100129122	hypothetical LOC100129122	-3.52864	-1.25772	0
A_23_P132738	NM_017541	CRYGS	1427	crystallin, gamma S	-4.07996	-1.25394	0
A_32_P163147	NM_182607	VSIG1	340547	V-set and immunoglobulin domain containing 1	-4.14272	-1.25142	0
A_24_P286079	NM_014423	AFF4	27125	AF4/FMR2 family, member 4	-3.62861	-1.25095	0
A_23_P48585	NM_005407	SALL2	6297	sal-like 2 (Drosophila)	-3.5681	-1.24966	0
A_32_P409599	AK094874	NA	NA	NA	-3.39934	-1.24761	0
A_23_P124542	M26004	CR2	1380	complement component (3d/Epstein Barr virus) receptor 2	-3.53062	-1.2459	0
A_23_P337746	NM_006177	NRL	4901	neural retina leucine zipper	-3.84181	-1.24373	0
A_24_P54390	NM_170672	RASGRP3	25780	RAS guanyl releasing protein 3 (calcium and DAG-regulated)	-3.65631	-1.2431	0
A_23_P402604	NM_012393	PFAS	5198	phosphoribosylformylglycinamidine synthase	-3.51782	-1.24192	0
A_23_P55688	NM_017879	ZNF416	55659	zinc finger protein 416	-3.39511	-1.23934	0
A_24_P190168	NM_014573	TMEM97	27346	transmembrane protein 97	-3.97079	-1.23665	0
A_23_P5422	AB082523	TTC21B	79809	tetratricopeptide repeat domain 21B	-4.18117	-1.2345	0
A_23_P60189	NA	NA	NA	NA	-3.80344	-1.23222	0
A_24_P323298	NA	NA	NA	NA	-3.53796	-1.22277	0
A_23_P387722	NM_213649	SFXN4	119559	sideroflexin 4	-4.19245	-1.22174	0
A_23_P115149	NM_024102	WDR77	79084	WD repeat domain 77	-3.44066	-1.21473	0
A_24_P928510	NM_053055	THEM4	117145	thioesterase superfamily member 4	-3.54509	-1.20805	0
A_24_P101800	NA	NA	NA	NA	-3.41579	-1.20594	0
A_32_P114372	AL133627	NA	NA	NA	-3.63565	-1.20408	0
A_24_P402898	NM_199324	OTUD4	54726	OTU domain containing 4	-3.57511	-1.20342	0
A_23_P13679	NM_020782	KLHDC5	57542	kelch domain containing 5	-3.39049	-1.20216	0
A_32_P430743	AK090766	NA	NA	NA	-3.43991	-1.19466	0
A_32_P76035	CR749867	PNPT1	87178	polyribonucleotide nucleotidyltransferase 1	-3.41212	-1.18211	0
A_24_P127950	AK094213	U2AF1L4	199746	U2 small nuclear RNA auxiliary factor 1-like 4	-3.72887	-1.17862	0
A_24_P377499	NM_015550	OSBPL3	26031	oxysterol binding protein-like 3	-3.50579	-1.17794	0
A_32_P29200	AK093416	NA	NA	NA	-3.74691	-1.17681	0
A_24_P700210	NA	NA	NA	NA	3.97149	1.25298	0
A_23_P392383	NM_033551	LARP1	23367	La ribonucleoprotein domain family, member 1	3.77693	1.29059	0
A_32_P46351	NA	NA	NA	NA	4.54648	1.29112	0
A_32_P526255	NM_001039725	NA	NA	NA	4.5043	1.29348	0
A_23_P168443	NM_004444	EPHB4	2050	EPH receptor B4	3.85162	1.30488	0
A_23_P36496	NM_016836	RBMS1	5937	RNA binding motif, single stranded interacting protein 1	3.82409	1.31181	0
A_23_P426565	NM_178519	C17orf55	284185	chromosome 17 open reading frame 55	4.40346	1.31665	0
A_24_P925241	AK000422	STARD10	10809	StAR-related lipid transfer (START) domain containing 10	3.98163	1.32228	0
A_24_P124831	NM_002028	FNTB	2342	farnesyltransferase, CAAX box, beta	3.83513	1.32462	0
A_24_P252739	NM_001008490	NA	NA	NA	4.02397	1.33948	0
A_24_P913900	X91815	SLC8A1	6546	solute carrier family 8 (sodium/calcium exchanger), member 1	4.12612	1.34271	0
A_32_P107441	AA076992	LOC100132062	100132062	hypothetical LOC100132062	4.00641	1.34771	0
A_24_P783122	AK123722	LOC100288432	100288432	hypothetical protein LOC100288432	4.37237	1.34906	0
A_23_P53838	NM_003749	IRS2	8660	insulin receptor substrate 2	4.51362	1.36051	0
A_23_P80778	NM_032839	DIRC2	84925	disrupted in renal carcinoma 2	3.93175	1.36587	0
A_24_P221206	NM_174894	TRAPPC5	126003	trafficking protein particle complex 5	3.80037	1.36841	0
A_23_P27936	NM_006532	ELL	8178	elongation factor RNA polymerase II	3.84649	1.37927	0
A_23_P257250	NM_015196	KIAA0922	23240	KIAA0922	4.01231	1.38122	0
A_32_P91042	CR610374	LOC100129034	100129034	hypothetical protein LOC100129034	3.88719	1.38594	0
A_23_P50974	NM_020760	HECW2	57520	HECT, C2 and WW domain containing E3 ubiquitin protein ligase 2	4.28627	1.38615	0
A_24_P803801	NM_032999	GTF2I	2969	general transcription factor IIi	3.77059	1.39602	0
A_23_P214464	NM_001760	CCND3	896	cyclin D3	3.84692	1.39693	0
A_32_P37461	AK125269	NA	NA	NA	3.89192	1.39919	0
A_23_P48997	NM_003978	PSTPIP1	9051	proline-serine-threonine phosphatase interacting protein 1	3.77823	1.3996	0
A_23_P216920	NM_014397	NEK6	10783	NIMA (never in mitosis gene a)-related kinase 6	3.83258	1.40404	0
A_23_P428738	NM_001145	ANG	283	angiogenin, ribonuclease, RNase A family, 5	3.81902	1.40441	0
A_32_P99432	NM_174894	TRAPPC5	126003	trafficking protein particle complex 5	4.03982	1.42214	0
A_23_P28084	CR601641	STX10	8677	syntaxin 10	4.05225	1.42414	0
A_23_P141342	NM_199282	ARHGAP27	201176	Rho GTPase activating protein 27	3.91425	1.43153	0
A_24_P573514	BC033528	NA	NA	NA	3.90064	1.43573	0
A_23_P303058	NM_001736	C5AR1	728	complement component 5a receptor 1	3.9185	1.43798	0
A_23_P5392	NM_004881	TP53I3	9540	tumor protein p53 inducible protein 3	3.91366	1.44105	0
A_23_P95755	NM_004566	PFKFB3	5209	6-phosphofructo-2-kinase/fructose-2,6-biphosphatase 3	3.7697	1.44612	0
A_23_P147805	BC047030	UPP1	7378	uridine phosphorylase 1	4.74557	1.44655	0
A_23_P54147	NM_016350	NIN	51199	ninein (GSK3B interacting protein)	4.10586	1.45065	0
A_23_P35349	NM_021738	SVIL	6840	supervillin	3.87429	1.45555	0
A_32_P144708	NM_203481	NA	NA	NA	3.94961	1.45684	0
A_23_P122852	NM_003078	SMARCD3	6604	SWI/SNF related, matrix associated, actin dependent regulator of chromatin, subfamily d, member 3	3.80344	1.4579	0
A_23_P50710	NM_001082	CYP4F2	8529	cytochrome P450, family 4, subfamily F, polypeptide 2	3.93834	1.45925	0
A_24_P103922	NM_001329	CTBP2	1488	C-terminal binding protein 2	3.77751	1.4616	0
A_23_P376211	NM_007270	FKBP9	11328	FK506 binding protein 9, 63 kDa	3.79828	1.46253	0
A_23_P215233	NM_020246	SLC12A9	56996	solute carrier family 12 (potassium/chloride transporters), member 9	3.80007	1.4628	0
A_32_P27657	AK091366	LOC285696	285696	hypothetical LOC285696	4.58137	1.46362	0
A_24_P306425	NM_002956	CLIP1	6249	CAP-GLY domain containing linker protein 1	4.11858	1.46746	0
A_23_P208768	NM_002000	FCAR	2204	Fc fragment of IgA, receptor for	3.86135	1.46992	0
A_23_P156431	NM_005907	MAN1A1	4121	mannosidase, alpha, class 1A, member 1	3.99494	1.47771	0
A_23_P121196	NM_024334	TMEM43	79188	transmembrane protein 43	3.76449	1.48337	0
A_32_P108748	NA	NA	NA	NA	5.02949	1.48635	0
A_23_P255016	NM_001025777	UGGT1	56886	UDP-glucose glycoprotein glucosyltransferase 1	5.72232	1.48638	0
A_23_P142055	XM_172995	NA	NA	NA	4.11443	1.48888	0
A_24_P158946	NM_139241	FGD4	121512	FYVE, RhoGEF and PH domain containing 4	4.28345	1.48981	0
A_23_P358957	NM_006549	CAMKK2	10645	calcium/calmodulin-dependent protein kinase kinase 2, beta	3.95602	1.49104	0
A_23_P369502	NM_012387	PADI4	23569	peptidyl arginine deiminase, type IV	3.78355	1.49169	0
A_32_P831725	NM_198562	C3orf62	375341	chromosome 3 open reading frame 62	4.41249	1.49211	0
A_24_P4816	NM_031412	GABARAPL1	23710	GABA(A) receptor-associated protein like 1	4.24053	1.49788	0
A_32_P116271	BC033127	C4orf12	404201	chromosome 4 open reading frame 12	4.02052	1.50238	0
A_24_P261259	NM_004566	PFKFB3	5209	6-phosphofructo-2-kinase/fructose-2,6-biphosphatase 3	3.78305	1.50279	0
A_23_P302494	NM_006242	PPP1R3D	5509	protein phosphatase 1, regulatory (inhibitor) subunit 3D	4.55815	1.50535	0
A_24_P140621	NM_024565	CCNJL	79616	cyclin J-like	3.87177	1.50694	0
A_23_P345820	NM_014991	WDFY3	23001	WD repeat and FYVE domain containing 3	4.46497	1.51416	0
A_32_P223140	NM_145313	RASGEF1A	221002	RasGEF domain family, member 1A	5.36043	1.51478	0
A_24_P401870	NM_207511	C9orf139	401563	chromosome 9 open reading frame 139	3.77712	1.5183	0
A_23_P207138	NM_203351	MAP3K3	4215	mitogen-activated protein kinase kinase kinase 3	3.99983	1.5244	0
A_32_P66148	AI359141	NA	NA	NA	4.2734	1.528	0
A_23_P29083	NM_194255	SLC19A1	6573	solute carrier family 19 (folate transporter), member 1	3.8321	1.54011	0
A_23_P210995	NM_144498	OSBPL2	9885	oxysterol binding protein-like 2	4.73909	1.54038	0
A_23_P106773	NM_177528	SULT1A2	6799	sulfotransferase family, cytosolic, 1A, phenol-preferring, member 2	3.81297	1.54439	0
A_23_P64372	NM_001062	TCN1	6947	transcobalamin I (vitamin B12 binding protein, R binder family)	3.99334	1.54543	0
A_24_P244356	NM_170722	NLRX1	79671	NLR family member X1	4.11475	1.55015	0
A_23_P75369	NM_006019	TCIRG1	10312	T-cell, immune regulator 1, ATPase, H+ transporting, lysosomal V0 subunit A3	4.49298	1.55483	0
A_23_P2041	NM_032867	MICALCL	84953	MICAL C-terminal like	3.8356	1.55877	0
A_32_P68142	AI470277	CRISPLD2	83716	cysteine-rich secretory protein LCCL domain containing 2	4.12063	1.56477	0
A_23_P88819	NM_017458	MVP	9961	major vault protein	3.97035	1.56931	0
A_32_P86623	NM_004729	ZBED1	9189	zinc finger, BED-type containing 1	4.75557	1.57017	0
A_23_P107847	NM_181985	LILRA5	353514	leukocyte immunoglobulin-like receptor, subfamily A (with TM domain), member 5	3.96077	1.57288	0
A_32_P163368	AW076051	PGLYRP1	8993	peptidoglycan recognition protein 1	4.68044	1.57746	0
A_24_P339059	NM_031476	CRISPLD2	83716	cysteine-rich secretory protein LCCL domain containing 2	3.99155	1.57894	0
A_23_P423197	NM_002957	RXRA	6256	retinoid X receptor, alpha	4.25985	1.58303	0
A_23_P202715	NM_016621	PHF21A	51317	PHD finger protein 21A	4.04029	1.58712	0
A_23_P106602	NM_031476	CRISPLD2	83716	cysteine-rich secretory protein LCCL domain containing 2	3.8388	1.58882	0
A_23_P63897	NM_022802	CTBP2	1488	C-terminal binding protein 2	4.65112	1.59048	0
A_23_P143559	NM_007098	CLTCL1	8218	clathrin, heavy chain-like 1	4.29253	1.59097	0
A_23_P201193	NM_005725	TSPAN2	10100	tetraspanin 2	4.98627	1.6006	0
A_24_P344251	NM_000887	ITGAX	3687	integrin, alpha X (complement component 3 receptor 4 subunit)	4.13571	1.60239	0
A_23_P312008	AB240569	CD55	1604	CD55 molecule, decay accelerating factor for complement (Cromer blood group)	4.33061	1.60379	0
A_32_P69136	NA	NA	NA	NA	4.57771	1.60645	0
A_23_P126266	NM_021958	HLX	3142	H2.0-like homeobox	3.95439	1.60741	0
A_24_P395610	NM_201433	GAS7	8522	growth arrest-specific 7	4.20891	1.60794	0
A_32_P208350	NM_153046	TDRD9	122402	tudor domain containing 9	3.97096	1.61079	0
A_24_P98843	NM_012296	GAB2	9846	GRB2-associated binding protein 2	3.82918	1.6113	0
A_23_P201368	NM_004388	CTBS	1486	chitobiase, di-N-acetyl-	3.76011	1.61471	0
A_23_P170186	NM_017570	OPLAH	26873	5-oxoprolinase (ATP-hydrolysing)	3.77337	1.62181	0
A_23_P162589	NM_001017535	VDR	7421	vitamin D (1,25- dihydroxyvitamin D3) receptor	4.10026	1.62567	0
A_23_P133506	NM_024872	DOK3	79930	docking protein 3	4.54853	1.62779	0
A_24_P550973	AK097411	LOC100133280	100133280	similar to Putative POM121-like protein 1-like	3.83252	1.62922	0
A_23_P63798	NM_001300	KLF6	1316	Kruppel-like factor 6	3.84324	1.62964	0
A_23_P218549	NM_032571	EMR3	84658	egf-like module containing, mucin-like, hormone receptor-like 3	3.98759	1.62994	0
A_24_P185516	NA	NA	NA	NA	3.97972	1.63266	0
A_23_P69810	NM_032717	AGPAT9	84803	1-acylglycerol-3-phosphate O-acyltransferase 9	4.29733	1.63525	0
A_24_P81900	NM_006931	SLC2A3	6515	solute carrier family 2 (facilitated glucose transporter), member 3	4.14267	1.64453	0
A_24_P363548	NM_005338	HIP1	3092	huntingtin interacting protein 1	4.56633	1.64501	0
A_23_P12463	NM_002826	QSOX1	5768	quiescin Q6 sulfhydryl oxidase 1	4.78354	1.64939	0
A_23_P138725	NM_031484	MARVELD1	83742	MARVEL domain containing 1	3.84684	1.65936	0
A_23_P428827	NM_018064	AKIRIN2	55122	akirin 2	4.55608	1.66002	0
A_23_P117582	NM_130469	JDP2	122953	Jun dimerization protein 2	4.52416	1.6681	0
A_23_P97046	NM_000478	ALPL	249	alkaline phosphatase, liver/bone/kidney	3.90591	1.67509	0
A_23_P57413	NM_014634	PPM1F	9647	protein phosphatase 1F (PP2C domain containing)	4.86351	1.67724	0
A_23_P27994	NM_003332	TYROBP	7305	TYRO protein tyrosine kinase binding protein	3.9243	1.67926	0
A_23_P107401	NM_003255	TIMP2	7077	TIMP metallopeptidase inhibitor 2	3.94179	1.6812	0
A_23_P109201	NM_020531	C20orf3	57136	chromosome 20 open reading frame 3	4.44084	1.69755	0
A_23_P156180	NM_003059	SLC22A4	6583	solute carrier family 22 (organic cation/ergothioneine transporter), member 4	4.01322	1.70632	0
A_24_P335221	NM_201430	RTN3	10313	reticulon 3	3.80861	1.7067	0
A_23_P212844	NM_006342	TACC3	10460	transforming, acidic coiled-coil containing protein 3	4.03123	1.7109	0
A_24_P370172	NM_181879	LILRA5	353514	leukocyte immunoglobulin-like receptor, subfamily A (with TM domain), member 5	4.10779	1.71663	0
A_32_P83000	AK055784	LOC388387	388387	hypothetical LOC388387	4.45035	1.71779	0
A_24_P188377	NM_000574	CD55	1604	CD55 molecule, decay accelerating factor for complement (Cromer blood group)	4.05923	1.72015	0
A_24_P213503	NM_006504	PTPRE	5791	protein tyrosine phosphatase, receptor type, E	4.04441	1.73261	0
A_23_P161190	NM_003380	VIM	7431	vimentin	4.12729	1.73853	0
A_23_P4662	NM_005178	BCL3	602	B-cell CLL/lymphoma 3	3.8027	1.74306	0
A_32_P61729	NM_201430	RTN3	10313	reticulon 3	3.95969	1.74352	0
A_32_P110372	NM_021097	SLC8A1	6546	solute carrier family 8 (sodium/calcium exchanger), member 1	3.79704	1.74829	0
A_32_P121085	NA	NA	NA	NA	4.12169	1.74924	0
A_23_P157879	NM_002003	FCN1	2219	ficolin (collagen/fibrinogen domain containing) 1	4.31666	1.75154	0
A_23_P49708	NM_002087	GRN	2896	granulin	3.95081	1.75866	0
A_24_P207003	NM_003749	IRS2	8660	insulin receptor substrate 2	4.19733	1.75965	0
A_24_P10233	NM_014326	DAPK2	23604	death-associated protein kinase 2	4.27619	1.77123	0
A_23_P408830	NM_172215	CAMKK2	10645	calcium/calmodulin-dependent protein kinase kinase 2, beta	4.60087	1.7815	0
A_23_P23221	NM_001924	GADD45A	1647	growth arrest and DNA-damage-inducible, alpha	4.96161	1.78715	0
A_32_P80198	NA	NA	NA	NA	4.2864	1.79275	0
A_24_P37962	NM_002115	HK3	3101	hexokinase 3 (white cell)	4.71958	1.79865	0
A_32_P12183	NM_001013665	NA	NA	NA	4.3546	1.80086	0
A_23_P110212	NM_001995	ACSL1	2180	acyl-CoA synthetase long-chain family member 1	3.91827	1.80608	0
A_24_P71468	NM_012413	QPCT	25797	glutaminyl-peptide cyclotransferase	3.83302	1.80681	0
A_24_P300777	NM_001109	ADAM8	101	ADAM metallopeptidase domain 8	4.082	1.8173	0
A_23_P259506	NM_032412	C5orf32	84418	chromosome 5 open reading frame 32	4.02163	1.83063	0
A_23_P16915	NM_012413	QPCT	25797	glutaminyl-peptide cyclotransferase	4.84543	1.83717	0
A_23_P57199	NM_080920	NA	NA	NA	4.11464	1.84272	0
A_24_P267619	NM_001040022	SIRPA	140885	signal-regulatory protein alpha	4.24244	1.85264	0
A_23_P121716	NM_005139	ANXA3	306	annexin A3	3.77042	1.87335	0
A_32_P70158	NM_006864	LILRB3	11025	leukocyte immunoglobulin-like receptor, subfamily B (with TM and ITIM domains), member 3	3.80644	1.87402	0
A_23_P99661	NM_018071	FLJ10357	55701	hypothetical protein FLJ10357	3.83776	1.87488	0
A_24_P348265	NM_133280	NA	NA	NA	4.61394	1.87915	0
A_24_P76831	NM_000578	SLC11A1	6556	solute carrier family 11 (proton-coupled divalent metal ion transporters), member 1	4.02735	1.89302	0
A_23_P330561	NM_174918	C19orf59	199675	chromosome 19 open reading frame 59	3.77195	1.89539	0
A_24_P265523	NM_000651	CR1	1378	complement component (3b/4b) receptor 1 (Knops blood group)	4.30663	1.92048	0
A_32_P902957	NM_138450	ARL11	115761	ADP-ribosylation factor-like 11	3.88722	1.93111	0
A_24_P186370	NM_002444	MSN	4478	moesin	3.82509	1.93381	0
A_24_P88690	NM_000578	SLC11A1	6556	solute carrier family 11 (proton-coupled divalent metal ion transporters), member 1	3.9246	1.93529	0
A_23_P48676	NM_002863	PYGL	5836	phosphorylase, glycogen, liver	4.48639	1.96235	0
A_23_P31810	NM_005195	CEBPD	1052	CCAAT/enhancer binding protein (C/EBP), delta	4.64329	1.96407	0
A_23_P90041	NM_033297	NLRP12	91662	NLR family, pyrin domain containing 12	4.10129	1.98641	0
A_24_P89257	NM_001031711	ERGIC1	57222	endoplasmic reticulum-golgi intermediate compartment (ERGIC) 1	4.09419	1.98878	0
A_23_P153741	NM_001700	AZU1	566	azurocidin 1	3.8215	1.98982	0
A_23_P8640	NM_001039966	GPER	2852	G protein-coupled estrogen receptor 1	3.9623	1.99564	0
A_23_P39925	NM_003494	DYSF	8291	dysferlin, limb girdle muscular dystrophy 2B (autosomal recessive)	4.38764	2.04347	0
A_24_P206604	NM_004566	PFKFB3	5209	6-phosphofructo-2-kinase/fructose-2,6-biphosphatase 3	5.49362	2.10701	0
A_23_P216094	NM_004318	ASPH	444	aspartate beta-hydroxylase	4.51724	2.1439	0
A_24_P233995	NM_022746	MOSC1	64757	MOCO sulphurase C-terminal domain containing 1	5.61867	2.15681	0
A_23_P71033	NM_005338	HIP1	3092	huntingtin interacting protein 1	4.27203	2.21919	0
A_23_P169437	NM_005564	LCN2	3934	lipocalin 2	3.78107	2.22855	0
A_23_P4096	NM_000717	CA4	762	carbonic anhydrase IV	4.58724	2.32804	0
A_23_P111321	NM_000045	ARG1	383	arginase, liver	5.17436	2.38014	0
A_24_P750164	AK055877	LOC151438	151438	hypothetical protein LOC151438	3.77388	2.43447	0
A_23_P208747	NM_005091	PGLYRP1	8993	peptidoglycan recognition protein 1	4.51618	2.44842	0
A_23_P217269	NM_007268	VSIG4	11326	V-set and immunoglobulin domain containing 4	4.83198	2.50187	0
A_23_P166848	NM_002343	LTF	4057	lactotransferrin	4.01018	2.97124	0
A_23_P122863	NM_001001555	GRB10	2887	growth factor receptor-bound protein 10	4.30857	3.25335	0
A_23_P40174	NM_004994	MMP9	4318	matrix metallopeptidase 9 (gelatinase B, 92kDa gelatinase, 92kDa type IV collagenase)	5.21007	3.3175	0
A_24_P181254	NM_006418	OLFM4	10562	olfactomedin 4	4.13813	3.38561	0
A_23_P31816	NM_005217	DEFA3	1668	defensin, alpha 3, neutrophil-specific	4.29947	3.39433	0
A_23_P79398	NM_004633	IL1R2	7850	interleukin 1 receptor, type II	3.98416	3.42757	0
A_23_P3921	AK021772	FLJ11710	79904	hypothetical protein FLJ11710	-3.21016	-1.83884	0.0644371
A_24_P84419	NM_003371	VAV2	7410	vav 2 guanine nucleotide exchange factor	-3.21252	-1.36564	0.0644371
A_24_P738130	NA	NA	NA	NA	-3.21098	-1.31703	0.0644371
A_23_P33613	NM_024096	DCTPP1	79077	dCTP pyrophosphatase 1	-3.21169	-1.29731	0.0644371
A_32_P44961	BE551634	LARP1B	55132	La ribonucleoprotein domain family, member 1B	-3.21307	-1.17431	0.0644371
A_23_P10591	NM_001004431	METRNL	284207	meteorin, glial cell differentiation regulator-like	3.58771	1.31635	0.0644371
A_23_P414913	NM_022343	GLIPR2	152007	GLI pathogenesis-related 2	3.5875	1.4869	0.0644371
A_24_P70480	NM_001817	CEACAM4	1089	carcinoembryonic antigen-related cell adhesion molecule 4	3.59177	1.65395	0.0644371
A_23_P397671	NM_000651	CR1	1378	complement component (3b/4b) receptor 1 (Knops blood group)	3.58857	1.74179	0.0644371
A_24_P332471	XR_016059	NA	NA	NA	-3.21702	-1.61086	0.0650872
A_24_P33525	NA	NA	NA	NA	-3.21961	-1.44522	0.0650872
A_23_P88095	NM_014832	TBC1D4	9882	TBC1 domain family, member 4	-3.21823	-1.40942	0.0650872
A_32_P181271	NA	NA	NA	NA	-3.21523	-1.3275	0.0650872
A_23_P110062	NM_003907	EIF2B5	8893	eukaryotic translation initiation factor 2B, subunit 5 epsilon, 82kDa	-3.21501	-1.3251	0.0650872
A_24_P902653	CR616041	C19orf42	79086	chromosome 19 open reading frame 42	-3.21605	-1.31968	0.0650872
A_23_P311346	AL713773	DENND2D	79961	DENN/MADD domain containing 2D	-3.21865	-1.23384	0.0650872
A_23_P99249	NM_003848	SUCLG2	8801	succinate-CoA ligase, GDP-forming, beta subunit	-3.21653	-1.22473	0.0650872
A_24_P740774	AK098417	ARIH2	10425	ariadne homolog 2 (Drosophila)	-3.21758	-1.18804	0.0650872
A_23_P108200	NM_002866	RAB3A	5864	RAB3A, member RAS oncogene family	3.59555	1.31544	0.0650872
A_23_P501985	NM_172249	CSF2RA	1438	colony stimulating factor 2 receptor, alpha, low-affinity (granulocyte-macrophage)	3.59697	1.61678	0.0650872
A_23_P253791	NM_004345	CAMP	820	cathelicidin antimicrobial peptide	3.59629	2.63935	0.0650872
A_24_P685729	NA	NA	NA	NA	-3.22583	-1.81056	0.0659748
A_24_P478726	BC067871	C22orf40	150383	chromosome 22 open reading frame 40	-3.22219	-1.32455	0.0659748
A_24_P933418	NM_005759	ABI2	10152	abl-interactor 2	-3.22544	-1.2773	0.0659748
A_24_P339416	NM_014960	ARSG	22901	arylsulfatase G	3.60255	1.19606	0.0659748
A_32_P141374	NM_178831	GATS	352954	GATS, stromal antigen 3 opposite strand	3.60189	1.67838	0.0659748
A_24_P943843	AK124515	NA	NA	NA	-3.22897	-1.32017	0.0663518
A_32_P55045	AK091722	NA	NA	NA	-3.2292	-1.25321	0.0663518
A_23_P200396	NM_019118	C1orf91	56063	chromosome 1 open reading frame 91	3.60815	1.31981	0.0663518
A_23_P213471	NM_024830	LPCAT1	79888	lysophosphatidylcholine acyltransferase 1	3.60869	1.51888	0.0663518
A_24_P323698	NA	NA	NA	NA	-3.23652	-1.79648	0.0666565
A_23_P116371	NM_152866	MS4A1	931	membrane-spanning 4-domains, subfamily A, member 1	-3.23276	-1.76744	0.0666565
A_24_P20630	NM_016269	LEF1	51176	lymphoid enhancer-binding factor 1	-3.23128	-1.66446	0.0666565
A_32_P148345	NM_001002857	ANXA2	302	annexin A2	-3.23391	-1.59702	0.0666565
A_32_P191373	NA	NA	NA	NA	-3.23074	-1.3893	0.0666565
A_24_P348326	NM_004843	IL27RA	9466	interleukin 27 receptor, alpha	-3.23063	-1.33462	0.0666565
A_32_P41292	NM_003375	VDAC2	7417	voltage-dependent anion channel 2	-3.23718	-1.3251	0.0666565
A_24_P933138	AF087999	NA	NA	NA	-3.23123	-1.32051	0.0666565
A_24_P203814	NA	NA	NA	NA	-3.23649	-1.31516	0.0666565
A_24_P677734	BX648343	LOC729082	729082	hypothetical protein LOC729082	-3.23488	-1.25774	0.0666565
A_23_P155835	NM_183075	CYP2U1	113612	cytochrome P450, family 2, subfamily U, polypeptide 1	-3.23154	-1.20209	0.0666565
A_23_P83388	NM_031308	EPPK1	83481	epiplakin 1	-3.23309	-1.15381	0.0666565
A_24_P28430	NA	NA	NA	NA	3.6132	1.24003	0.0666565
A_23_P10488	AK057704	NA	NA	NA	3.61293	1.46116	0.0666565
A_23_P431734	AK093931	SLC25A37	51312	solute carrier family 25, member 37	3.61551	1.53362	0.0666565
A_23_P44053	NA	NA	NA	NA	-3.24066	-1.4805	0.0678245
A_23_P133543	NM_017415	KLHL3	26249	kelch-like 3 (Drosophila)	-3.24254	-1.36251	0.0678245
A_24_P194000	NM_005500	SAE1	10055	SUMO1 activating enzyme subunit 1	-3.24007	-1.34481	0.0678245
A_24_P928272	AF086376	NA	NA	NA	-3.2422	-1.34278	0.0678245
A_24_P65779	NM_001033930	UBA52	7311	ubiquitin A-52 residue ribosomal protein fusion product 1	-3.24242	-1.28276	0.0678245
A_23_P201238	NM_030918	SNX27	81609	sorting nexin family member 27	3.61958	1.48027	0.0678245
A_23_P153562	NM_001736	C5AR1	728	complement component 5a receptor 1	3.61961	1.72781	0.0678245
A_23_P254442	NM_001004302	NA	NA	NA	-3.24649	-1.29318	0.0683837
A_24_P852001	NA	NA	NA	NA	-3.2468	-1.29163	0.0683837
A_23_P363968	NM_016546	C1RL	51279	complement component 1, r subcomponent-like	3.62491	1.45471	0.0683837
A_23_P376627	NM_152783	D2HGDH	728294	D-2-hydroxyglutarate dehydrogenase	-3.25456	-1.50117	0.0686262
A_24_P58894	XR_018681	NA	NA	NA	-3.25556	-1.45616	0.0686262
A_24_P915196	NA	NA	NA	NA	-3.25548	-1.24709	0.0686262
A_24_P238266	XR_018554	NA	NA	NA	-3.26401	-1.80297	0.0688705
A_23_P112531	NM_001035254	FAM102A	399665	family with sequence similarity 102, member A	-3.25969	-1.74466	0.0688705
A_23_P7582	NM_003202	TCF7	6932	transcription factor 7 (T-cell specific, HMG-box)	-3.257	-1.60732	0.0688705
A_23_P44105	NM_014387	LAT	27040	linker for activation of T cells	-3.25946	-1.54927	0.0688705
A_32_P177843	NA	NA	NA	NA	-3.25881	-1.50676	0.0688705
A_23_P255896	NA	NA	NA	NA	-3.26349	-1.46378	0.0688705
A_24_P677890	BC016384	NA	NA	NA	-3.25761	-1.44736	0.0688705
A_23_P349615	NA	NA	NA	NA	-3.26257	-1.41362	0.0688705
A_23_P90419	NM_025245	PBX4	80714	pre-B-cell leukemia homeobox 4	-3.26544	-1.37732	0.0688705
A_32_P216548	NM_015627	LDLRAP1	26119	low density lipoprotein receptor adaptor protein 1	-3.25767	-1.37131	0.0688705
A_23_P345799	NM_173544	FAM129C	199786	family with sequence similarity 129, member C	-3.26645	-1.36382	0.0688705
A_23_P54376	NM_004809	STOML1	9399	stomatin (EPB72)-like 1	-3.2637	-1.32141	0.0688705
A_23_P22143	NM_000283	PDE6B	5158	phosphodiesterase 6B, cGMP-specific, rod, beta	-3.25908	-1.29913	0.0688705
A_24_P153207	CR627133	ZNF850P	342892	zinc finger protein 850 (pseudogene)	-3.26282	-1.28828	0.0688705
A_23_P27947	NM_032346	PDCD2L	84306	programmed cell death 2-like	-3.26366	-1.26132	0.0688705
A_23_P116037	NM_003273	TM7SF2	7108	transmembrane 7 superfamily member 2	-3.2569	-1.20308	0.0688705
A_23_P25348	NM_025247	ACAD10	80724	acyl-Coenzyme A dehydrogenase family, member 10	3.63836	1.34893	0.0688705
A_24_P338603	NM_003036	SKI	6497	v-ski sarcoma viral oncogene homolog (avian)	3.63692	1.9178	0.0688705
A_24_P392790	NA	NA	NA	NA	-3.27278	-1.57767	0.0703731
A_24_P383940	XR_018785	NA	NA	NA	-3.27377	-1.54853	0.0703731
A_24_P84048	XR_016848	NA	NA	NA	-3.273	-1.53418	0.0703731
A_24_P120346	NM_020202	NIT2	56954	nitrilase family, member 2	-3.27259	-1.38125	0.0703731
A_24_P161733	NA	NA	NA	NA	-3.27135	-1.18956	0.0703731
A_23_P66694	NM_006495	EVI2B	2124	ecotropic viral integration site 2B	3.64118	1.68015	0.0703731
A_24_P153043	NR_000029	RPL23AP7	118433	ribosomal protein L23a pseudogene 7	-3.28086	-1.54909	0.0708886
A_24_P319647	NM_030764	FCRL2	79368	Fc receptor-like 2	-3.27766	-1.52341	0.0708886
A_24_P904484	AK123849	LOC283174	283174	hypothetical LOC283174	-3.28047	-1.37725	0.0708886
A_24_P379450	NA	NA	NA	NA	-3.27617	-1.36272	0.0708886
A_24_P468810	AK056550	RBBP4	5928	retinoblastoma binding protein 4	-3.27821	-1.31014	0.0708886
A_24_P354715	NM_002526	NT5E	4907	5'-nucleotidase, ecto (CD73)	-3.27502	-1.23019	0.0708886
A_24_P409483	AK098759	DPY19L2P4	442523	dpy-19-like 2 pseudogene 4 (C. elegans)	-3.27757	-1.21118	0.0708886
A_23_P77117	NM_023003	TM6SF1	53346	transmembrane 6 superfamily member 1	3.64756	1.40769	0.0708886
A_23_P150903	NM_018099	FAR2	55711	fatty acyl CoA reductase 2	3.64846	1.47303	0.0708886
A_24_P924721	NM_001018008	TPM1	7168	tropomyosin 1 (alpha)	3.65995	1.53494	0.0708886
A_32_P209230	NM_133467	CITED4	163732	Cbp/p300-interacting transactivator, with Glu/Asp-rich carboxy-terminal domain, 4	3.64643	1.55028	0.0708886
A_32_P181339	NA	NA	NA	NA	3.65169	1.57103	0.0708886
A_23_P154065	NM_006000	TUBA4A	7277	tubulin, alpha 4a	3.64891	1.57333	0.0708886
A_23_P214935	NM_078625	VNN3	55350	vanin 3	3.65778	1.62246	0.0708886
A_23_P85903	NM_003268	TLR5	7100	toll-like receptor 5	3.64482	1.63381	0.0708886
A_32_P168375	NA	NA	NA	NA	3.65875	1.64612	0.0708886
A_23_P141688	NM_006868	RAB31	11031	RAB31, member RAS oncogene family	3.64479	1.74833	0.0708886
A_23_P83857	NM_000240	MAOA	4128	monoamine oxidase A	3.64527	1.80777	0.0708886
A_24_P714620	NA	NA	NA	NA	-3.28198	-1.54752	0.0724816
A_23_P37584	NM_022163	MRPL46	26589	mitochondrial ribosomal protein L46	-3.28524	-1.40758	0.0724816
A_24_P20032	NM_000449	RFX5	5993	regulatory factor X, 5 (influences HLA class II expression)	-3.28471	-1.34248	0.0724816
A_24_P212024	NA	NA	NA	NA	-3.28905	-1.50335	0.0727541
A_32_P230196	NM_001077685	AGAP7	653268	ArfGAP with GTPase domain, ankyrin repeat and PH domain 7	-3.29034	-1.49571	0.0727541
A_24_P307184	XR_019347	TCP1P3	400013	t-complex 1 pseudogene 3	-3.28685	-1.41903	0.0727541
A_24_P921155	NM_015412	C3orf17	25871	chromosome 3 open reading frame 17	-3.28851	-1.20603	0.0727541
A_23_P92954	NM_000414	HSD17B4	3295	hydroxysteroid (17-beta) dehydrogenase 4	3.66874	1.41606	0.0727541
A_24_P417706	AK092842	MXD3	83463	MAX dimerization protein 3	3.67252	1.45658	0.0727541
A_23_P22444	NM_002621	CFP	5199	complement factor properdin	3.66642	1.57292	0.0727541
A_24_P237036	NM_003807	TNFSF14	8740	tumor necrosis factor (ligand) superfamily, member 14	3.6751	1.5962	0.0727541
A_23_P403284	NM_014562	OTX1	5013	orthodenticle homeobox 1	3.6695	1.63687	0.0727541
A_32_P103815	AK056836	LOC150166	150166	hypothetical protein LOC150166	3.67552	1.72848	0.0727541
A_23_P42897	NM_004668	MGAM	8972	maltase-glucoamylase (alpha-glucosidase)	3.67258	1.76368	0.0727541
A_24_P116669	NM_138793	CANT1	124583	calcium activated nucleotidase 1	3.6808	1.88789	0.0727541
A_24_P418203	NM_033655	CNTNAP3	79937	contactin associated protein-like 3	3.67118	1.94125	0.0727541
A_23_P7412	NM_001040462	BTNL8	79908	butyrophilin-like 8	3.67895	2.06811	0.0727541
A_24_P549553	NM_003316	TTC3	7267	tetratricopeptide repeat domain 3	-3.29339	-1.33399	0.0740533
A_32_P94122	NA	NA	NA	NA	-3.29746	-1.54476	0.0741479
A_32_P162726	AF126109	EXOSC6	118460	exosome component 6	-3.29763	-1.29456	0.0741479
A_23_P13899	NM_002046	GAPDH	2597	glyceraldehyde-3-phosphate dehydrogenase	3.68684	1.33781	0.0741479
A_23_P359870	AJ312026	NA	NA	NA	-3.30008	-1.53687	0.0744331
A_24_P642758	AK022479	NA	NA	NA	-3.30146	-1.42026	0.0744331
A_23_P366253	NM_032051	PATZ1	23598	POZ (BTB) and AT hook containing zinc finger 1	-3.30027	-1.28834	0.0744331
A_32_P103771	AF527552	BAGE	574	B melanoma antigen	3.70015	1.36986	0.0744331
A_23_P66543	NM_014308	PIK3R5	23533	phosphoinositide-3-kinase, regulatory subunit 5	3.69386	1.40464	0.0744331
A_23_P165636	NM_001747	CAPG	822	capping protein (actin filament), gelsolin-like	3.69258	1.43696	0.0744331
A_32_P444104	BX640708	LOC284454	284454	hypothetical protein LOC284454	3.70161	1.59073	0.0744331
A_23_P7325	NM_004334	BST1	683	bone marrow stromal cell antigen 1	3.69208	1.64386	0.0744331
A_23_P161194	NM_003380	VIM	7431	vimentin	3.69664	1.76013	0.0744331
A_23_P348876	AK022678	NA	NA	NA	3.69468	2.19429	0.0744331
A_32_P725839	XR_018689	NA	NA	NA	-3.30817	-1.56495	0.0753997
A_24_P84558	XR_019314	NA	NA	NA	-3.3111	-1.50497	0.0753997
A_32_P49959	BX111592	NA	NA	NA	-3.30952	-1.42054	0.0753997
A_23_P54781	BC051317	RBBP6	5930	retinoblastoma binding protein 6	-3.30381	-1.40651	0.0753997
A_24_P462725	AK023328	NA	NA	NA	-3.30378	-1.3607	0.0753997
A_23_P117037	NM_015416	LETMD1	25875	LETM1 domain containing 1	-3.30815	-1.33587	0.0753997
A_23_P3602	XM_001127131	NA	NA	NA	-3.3107	-1.25475	0.0753997
A_23_P159956	NM_012216	MID2	11043	midline 2	-3.30635	-1.25403	0.0753997
A_24_P934744	NA	NA	NA	NA	-3.30995	-1.23762	0.0753997
A_23_P253158	NM_015409	EP400	57634	E1A binding protein p400	-3.30404	-1.18317	0.0753997
A_32_P71876	NA	NA	NA	NA	-3.31469	-1.82283	0.0763918
A_32_P60223	NM_032329	ING5	84289	inhibitor of growth family, member 5	-3.31585	-1.27759	0.0763918
A_24_P202978	NM_021090	MTMR3	8897	myotubularin related protein 3	3.70851	1.46206	0.0763918
A_23_P334709	NM_007270	FKBP9	11328	FK506 binding protein 9, 63 kDa	3.71027	1.55478	0.0763918
A_24_P135771	NA	NA	NA	NA	-3.31714	-1.85052	0.076796
A_23_P350782	NA	NA	NA	NA	-3.31897	-1.56732	0.076796
A_23_P340019	NM_178844	NLRC3	197358	NLR family, CARD domain containing 3	-3.32118	-1.56117	0.076796
A_32_P205100	XR_017130	NA	NA	NA	-3.32502	-1.54103	0.076796
A_23_P34676	NM_198053	CD247	919	CD247 molecule	-3.32322	-1.51519	0.076796
A_23_P151066	NA	NA	NA	NA	-3.32455	-1.47988	0.076796
A_24_P936171	NM_024758	AGMAT	79814	agmatine ureohydrolase (agmatinase)	-3.32594	-1.4285	0.076796
A_24_P170667	NM_032199	ARID5B	84159	AT rich interactive domain 5B (MRF1-like)	-3.3268	-1.38363	0.076796
A_24_P58122	NA	NA	NA	NA	-3.31759	-1.34279	0.076796
A_23_P111804	NM_022750	PARP12	64761	poly (ADP-ribose) polymerase family, member 12	-3.31812	-1.32717	0.076796
A_24_P83544	XM_927664	NA	NA	NA	-3.32152	-1.31028	0.076796
A_24_P407930	NM_031216	SEH1L	81929	SEH1-like (S. cerevisiae)	-3.31842	-1.29827	0.076796
A_24_P935652	CR606629	NUB1	51667	negative regulator of ubiquitin-like proteins 1	-3.32716	-1.26868	0.076796
A_24_P248167	AL080157	DCAF4	26094	DDB1 and CUL4 associated factor 4	-3.31883	-1.22466	0.076796
A_24_P287613	BC066984	SNAPC5	10302	small nuclear RNA activating complex, polypeptide 5, 19kDa	-3.3229	-1.22149	0.076796
A_23_P32536	NM_053064	GNG2	54331	guanine nucleotide binding protein (G protein), gamma 2	3.71609	1.39995	0.076796
A_23_P95130	NM_207113	SLC37A3	84255	solute carrier family 37 (glycerol-3-phosphate transporter), member 3	3.71286	1.66877	0.076796
A_23_P421483	BC005008	CEACAM6	4680	carcinoembryonic antigen-related cell adhesion molecule 6 (non-specific cross reacting antigen)	3.71361	2.15032	0.076796
A_23_P501183	NM_032158	NSUN5P2	260294	NOP2/Sun domain family, member 5 pseudogene 2	-3.32982	-1.51224	0.0786691
A_23_P59787	NM_016019	LUC7L2	51631	LUC7-like 2 (S. cerevisiae)	-3.33014	-1.31147	0.0786691
A_23_P339053	BC027604	C16orf52	730094	chromosome 16 open reading frame 52	-3.32877	-1.24806	0.0786691
A_24_P332911	NA	NA	NA	NA	3.72183	1.26389	0.0786691
A_23_P26629	NM_013258	PYCARD	29108	PYD and CARD domain containing	3.72313	1.32412	0.0786691
A_23_P207774	NM_014238	KSR1	8844	kinase suppressor of ras 1	3.72277	1.45754	0.0786691
A_24_P878388	NA	NA	NA	NA	-3.33887	-1.99983	0.0793139
A_24_P75456	NA	NA	NA	NA	-3.33437	-1.74586	0.0793139
A_24_P490109	NA	NA	NA	NA	-3.33739	-1.70984	0.0793139
A_23_P360209	NA	NA	NA	NA	-3.33757	-1.60988	0.0793139
A_23_P14165	NM_005292	GPR18	2841	G protein-coupled receptor 18	-3.33412	-1.46972	0.0793139
A_24_P678620	NA	NA	NA	NA	-3.33575	-1.36412	0.0793139
A_23_P69670	NM_018366	CNO	55330	cappuccino homolog (mouse)	-3.33872	-1.34617	0.0793139
A_23_P215088	NM_016478	ZC3HC1	51530	zinc finger, C3HC-type containing 1	-3.33612	-1.29048	0.0793139
A_23_P78782	NM_001217	CA11	770	carbonic anhydrase XI	-3.33758	-1.25937	0.0793139
A_32_P211248	AJ276555	LOC100131138	100131138	similar to hCG2040918	-3.34305	-2.09506	0.0803012
A_32_P209582	NA	NA	NA	NA	-3.34651	-1.63394	0.0803012
A_24_P67585	NM_016206	VGLL3	389136	vestigial like 3 (Drosophila)	-3.34575	-1.52288	0.0803012
A_23_P217901	NA	NA	NA	NA	-3.34549	-1.40299	0.0803012
A_32_P2738	NM_015631	TCTN3	26123	tectonic family member 3	-3.34318	-1.28641	0.0803012
A_23_P120566	NM_001042576	RRBP1	6238	ribosome binding protein 1 homolog 180kDa (dog)	3.73328	1.60699	0.0803012
A_32_P85273	NM_001012452	GOLGA8F	100132565	golgin A8 family, member F	-3.34952	-1.66398	0.0809732
A_24_P191047	NM_019060	CRCT1	54544	cysteine-rich C-terminal 1	-3.34911	-1.65584	0.0809732
A_23_P125078	NM_173626	SLC26A11	284129	solute carrier family 26, member 11	-3.35365	-1.61299	0.0809732
A_24_P152833	CV323793	NA	NA	NA	-3.35479	-1.51761	0.0809732
A_24_P401321	XR_019464	NA	NA	NA	-3.35266	-1.46177	0.0809732
A_23_P145817	NM_138446	C7orf30	115416	chromosome 7 open reading frame 30	-3.35529	-1.31334	0.0809732
A_24_P128713	NM_153697	ANKRD44	91526	ankyrin repeat domain 44	-3.35331	-1.25488	0.0809732
A_23_P169879	NM_173471	SLC25A26	115286	solute carrier family 25, member 26	-3.34886	-1.23092	0.0809732
A_24_P918397	NM_031212	SLC25A28	81894	solute carrier family 25, member 28	-3.35295	-1.21995	0.0809732
A_23_P390044	NM_002359	MAFG	4097	v-maf musculoaponeurotic fibrosarcoma oncogene homolog G (avian)	3.73898	1.47375	0.0809732
A_23_P104996	NM_004183	BEST1	7439	bestrophin 1	3.73558	1.51424	0.0809732
A_24_P9090	NM_031372	HNRPDL	9987	heterogeneous nuclear ribonucleoprotein D-like	-3.36013	-1.5609	0.0822348
A_23_P339079	NM_152360	ZNF573	126231	zinc finger protein 573	-3.36093	-1.53841	0.0822348
A_24_P255763	NA	NA	NA	NA	-3.35805	-1.37486	0.0822348
A_24_P64039	NM_006803	AP3M2	10947	adaptor-related protein complex 3, mu 2 subunit	-3.3591	-1.36948	0.0822348
A_24_P493116	NA	NA	NA	NA	-3.35693	-1.36657	0.0822348
A_24_P414183	NM_016819	OGG1	4968	8-oxoguanine DNA glycosylase	-3.36138	-1.35744	0.0822348
A_24_P328259	NM_052938	FCRL1	115350	Fc receptor-like 1	-3.35669	-1.32145	0.0822348
A_23_P96008	NM_006785	MALT1	10892	mucosa associated lymphoid tissue lymphoma translocation gene 1	-3.35846	-1.31813	0.0822348
A_23_P258312	NM_145201	NAPRT1	93100	nicotinate phosphoribosyltransferase domain containing 1	3.74292	1.3815	0.0822348
A_24_P713185	NA	NA	NA	NA	-3.36461	-1.88103	0.0832967
A_32_P12282	NA	NA	NA	NA	-3.37118	-1.79015	0.0832967
A_23_P130780	AF182077	GLTSCR1	29998	glioma tumor suppressor candidate region gene 1	-3.3678	-1.73761	0.0832967
A_24_P332326	NA	NA	NA	NA	-3.37193	-1.71613	0.0832967
A_24_P230248	XR_018430	NA	NA	NA	-3.3669	-1.60529	0.0832967
A_24_P350017	NA	NA	NA	NA	-3.37498	-1.49308	0.0832967
A_23_P85269	NM_133378	TTN	7273	titin	-3.37127	-1.47449	0.0832967
A_23_P78742	NM_001459	FLT3LG	2323	fms-related tyrosine kinase 3 ligand	-3.37706	-1.47222	0.0832967
A_23_P411431	NA	NA	NA	NA	-3.3681	-1.41021	0.0832967
A_24_P923934	AF085846	RAPGEF6	51735	Rap guanine nucleotide exchange factor (GEF) 6	-3.37124	-1.40298	0.0832967
A_24_P216765	NM_014765	TOMM20	9804	translocase of outer mitochondrial membrane 20 homolog (yeast)	-3.36623	-1.3801	0.0832967
A_32_P51084	NM_015135	NUP205	23165	nucleoporin 205kDa	-3.36603	-1.32866	0.0832967
A_23_P99967	NM_033028	BBS4	585	Bardet-Biedl syndrome 4	-3.37059	-1.2774	0.0832967
A_23_P115346	NM_006893	LGTN	1939	ligatin	-3.37522	-1.26624	0.0832967
A_23_P104942	NM_015959	TMX2	51075	thioredoxin-related transmembrane protein 2	-3.37268	-1.24488	0.0832967
A_32_P154053	NM_173681	ATG9B	285973	ATG9 autophagy related 9 homolog B (S. cerevisiae)	-3.37002	-1.22884	0.0832967
A_24_P238427	NA	NA	NA	NA	-3.38041	-2.11311	0.0852537
A_24_P252718	BC036529	EPC1	80314	enhancer of polycomb homolog 1 (Drosophila)	-3.38056	-1.38687	0.0852537
A_24_P411186	NM_022893	BCL11A	53335	B-cell CLL/lymphoma 11A (zinc finger protein)	-3.37891	-1.33756	0.0852537
A_32_P203099	NM_182539	TCTE1	202500	t-complex-associated-testis-expressed 1	3.75007	1.24292	0.0852537
A_23_P326080	NM_001925	DEFA4	1669	defensin, alpha 4, corticostatin	3.74944	2.99879	0.0852537
A_23_P43979	M87790	IGL@	3535	immunoglobulin lambda locus	-3.20496	-1.72455	0.0959104
A_24_P93052	NA	NA	NA	NA	-3.20664	-1.68937	0.0959104
A_32_P125402	NA	NA	NA	NA	-3.2065	-1.29544	0.0959104
A_32_P544491	NM_173630	RTTN	25914	rotatin	-3.20808	-1.17636	0.0959104
A_32_P219011	NA	NA	NA	NA	3.58104	1.30838	0.0959104
A_23_P205997	NM_031301	APH1B	83464	anterior pharynx defective 1 homolog B (C. elegans)	3.58354	1.37638	0.0959104
A_23_P148768	NM_000130	F5	2153	coagulation factor V (proaccelerin, labile factor)	3.58159	1.55854	0.0959104
A_24_P182764	NM_178326	ATG4B	23192	ATG4 autophagy related 4 homolog B (S. cerevisiae)	-3.10674	-1.40669	0.113727
A_23_P57667	NM_032242	PLXNA1	5361	plexin A1	-3.11202	-1.39472	0.113727
A_32_P751535	XR_018883	NA	NA	NA	-3.10938	-1.39059	0.113727
A_23_P209055	NM_001771	CD22	933	CD22 molecule	-3.10968	-1.36899	0.113727
A_24_P506977	AK096179	C7orf40	285958	chromosome 7 open reading frame 40	-3.10758	-1.35282	0.113727
A_32_P172114	BE044472	C22orf27	150291	chromosome 22 open reading frame 27	-3.10838	-1.29258	0.113727
A_23_P129358	NM_024860	SETD6	79918	SET domain containing 6	-3.11194	-1.278	0.113727
A_24_P333716	NM_022459	XPO4	64328	exportin 4	-3.10792	-1.18003	0.113727
A_24_P255509	XR_017377	NA	NA	NA	-3.11627	-1.69865	0.114625
A_23_P38770	NM_002035	KDSR	2531	3-ketodihydrosphingosine reductase	-3.11541	-1.38404	0.114625
A_23_P368996	NM_198075	LRRC56	115399	leucine rich repeat containing 56	-3.11487	-1.36997	0.114625
A_24_P915000	AA703432	RRBP1	6238	ribosome binding protein 1 homolog 180kDa (dog)	-3.11327	-1.15894	0.114625
A_23_P157316	NM_178829	C7orf34	135927	chromosome 7 open reading frame 34	3.50892	1.44932	0.114625
A_23_P256821	NM_000651	CR1	1378	complement component (3b/4b) receptor 1 (Knops blood group)	3.50763	1.53246	0.114625
A_24_P419103	BC006438	LOC100132167	100132167	similar to hCG1993567	-3.12494	-1.66383	0.115308
A_24_P333605	BC031278	NA	NA	NA	-3.12225	-1.60728	0.115308
A_23_P91095	NM_006139	CD28	940	CD28 molecule	-3.12083	-1.54507	0.115308
A_32_P148627	AX775927	NA	NA	NA	-3.12476	-1.46131	0.115308
A_23_P210726	NM_021873	CDC25B	994	cell division cycle 25 homolog B (S. pombe)	-3.12473	-1.44724	0.115308
A_24_P944144	NM_080797	DIDO1	11083	death inducer-obliterator 1	-3.12172	-1.31968	0.115308
A_23_P143484	NM_153681	PIGP	51227	phosphatidylinositol glycan anchor biosynthesis, class P	-3.12001	-1.30098	0.115308
A_23_P404821	BC012493	KIAA1147	57189	KIAA1147	-3.12111	-1.2675	0.115308
A_24_P408341	AK057604	CRYZL1	9946	crystallin, zeta (quinone reductase)-like 1	-3.12197	-1.25815	0.115308
A_32_P199292	NA	NA	NA	NA	-3.12416	-1.23927	0.115308
A_32_P105110	AK057196	NA	NA	NA	-3.1218	-1.22861	0.115308
A_23_P124024	NM_032286	MED10	84246	mediator complex subunit 10	-3.11938	-1.21908	0.115308
A_24_P145107	BC001335	NA	NA	NA	-3.11952	-1.19751	0.115308
A_23_P140384	NM_001911	CTSG	1511	cathepsin G	3.51375	2.64261	0.115308
A_24_P359165	BC000134	SWAP70	23075	SWAP switching B-cell complex 70kDa subunit	-3.12854	-1.39578	0.116934
A_24_P195749	NA	NA	NA	NA	-3.12705	-1.26019	0.116934
A_24_P264549	NA	NA	NA	NA	-3.13232	-1.72414	0.11717
A_23_P503182	NM_021962	ABR	29	active BCR-related gene	3.51939	1.34412	0.11717
A_32_P132300	AA731356	MS4A6A	64231	membrane-spanning 4-domains, subfamily A, member 6A	3.52024	1.66394	0.11717
A_23_P111206	NM_004117	FKBP5	2289	FK506 binding protein 5	3.52047	2.4484	0.11717
A_32_P146898	NA	NA	NA	NA	-3.13537	-1.47849	0.117645
A_24_P263843	NA	NA	NA	NA	-3.13662	-1.42223	0.117645
A_24_P940831	AK024424	ACSS1	84532	acyl-CoA synthetase short-chain family member 1	-3.13849	-1.32098	0.117645
A_23_P157283	NM_024315	C7orf23	79161	chromosome 7 open reading frame 23	-3.13807	-1.30662	0.117645
A_24_P551067	CR603951	NA	NA	NA	-3.1373	-1.25534	0.117645
A_24_P27977	NM_001001188	NA	NA	NA	3.52858	1.45066	0.117645
A_23_P255884	NM_198252	GSN	2934	gelsolin (amyloidosis, Finnish type)	3.52763	1.69097	0.117645
A_23_P380240	NM_001816	CEACAM8	1088	carcinoembryonic antigen-related cell adhesion molecule 8	3.53021	2.52529	0.117645
A_23_P251695	NM_013248	NXT1	29107	NTF2-like export factor 1	-3.14082	-1.33242	0.118606
A_23_P20328	NA	NA	NA	NA	-3.14404	-1.3518	0.118728
A_23_P44166	NM_016286	DCXR	51181	dicarbonyl/L-xylulose reductase	-3.1448	-1.35158	0.118728
A_23_P324873	NR_000011	SNORA70	26778	small nucleolar RNA, H/ACA box 70	-3.14611	-1.31964	0.118728
A_24_P82948	NM_018683	RNF114	55905	ring finger protein 114	-3.14261	-1.26253	0.118728
A_24_P201491	NM_004927	MRPL49	740	mitochondrial ribosomal protein L49	-3.14777	-1.25653	0.119215
A_23_P37311	NM_014982	PCNX	22990	pecanex homolog (Drosophila)	3.53891	1.57556	0.119215
A_23_P15326	NM_005082	TRIM25	7706	tripartite motif-containing 25	3.5398	1.58643	0.119215
A_23_P83953	S80864	NA	NA	NA	-3.15319	-1.52099	0.119584
A_24_P118874	NA	NA	NA	NA	-3.15296	-1.44767	0.119584
A_23_P44155	NM_198196	CD96	10225	CD96 molecule	-3.15278	-1.42206	0.119584
A_23_P154730	NM_003434	ZNF133	7692	zinc finger protein 133	-3.15461	-1.3204	0.119584
A_32_P106117	NM_015044	GGA2	23062	golgi-associated, gamma adaptin ear containing, ARF binding protein 2	-3.15497	-1.24523	0.119584
A_23_P205778	NM_016194	GNB5	10681	guanine nucleotide binding protein (G protein), beta 5	-3.15457	-1.21556	0.119584
A_32_P155721	AF146694	NA	NA	NA	-3.15285	-1.17386	0.119584
A_32_P218030	BU633383	NA	NA	NA	3.54444	1.58068	0.119584
A_23_P13604	NM_002567	PEBP1	5037	phosphatidylethanolamine binding protein 1	-3.1602	-1.50024	0.120577
A_24_P203886	NA	NA	NA	NA	-3.16074	-1.36334	0.120577
A_32_P24165	NM_001018115	FANCD2	2177	Fanconi anemia, complementation group D2	-3.15884	-1.31999	0.120577
A_23_P416314	BC034222	HRASLS5	117245	HRAS-like suppressor family, member 5	-3.16614	-1.98144	0.120954
A_24_P152983	XR_015402	NA	NA	NA	-3.16825	-1.79709	0.120954
A_23_P148602	BC069772	INE1	8552	inactivation escape 1 (non-protein coding)	-3.16364	-1.72395	0.120954
A_24_P144499	NM_178230	PPIAL4A	164022	peptidylprolyl isomerase A (cyclophilin A)-like 4A	-3.16969	-1.71573	0.120954
A_24_P333052	NA	NA	NA	NA	-3.1632	-1.6164	0.120954
A_24_P144275	NA	NA	NA	NA	-3.1691	-1.46448	0.120954
A_23_P115902	NA	NA	NA	NA	-3.1689	-1.41656	0.120954
A_24_P281504	NA	NA	NA	NA	-3.16388	-1.40929	0.120954
A_24_P213110	NM_004375	COX11	1353	COX11 homolog, cytochrome c oxidase assembly protein (yeast)	-3.1668	-1.37959	0.120954
A_23_P30736	NM_002120	HLA-DOB	3112	major histocompatibility complex, class II, DO beta	-3.16509	-1.35475	0.120954
A_23_P373464	NM_002285	AFF3	3899	AF4/FMR2 family, member 3	-3.16796	-1.34651	0.120954
A_23_P398854	NM_173660	DOK7	285489	docking protein 7	-3.16538	-1.31893	0.120954
A_32_P178537	G36631	NA	NA	NA	-3.16199	-1.28644	0.120954
A_24_P926875	NA	NA	NA	NA	-3.17014	-1.25929	0.120954
A_23_P38618	NM_004278	PIGL	9487	phosphatidylinositol glycan anchor biosynthesis, class L	-3.16738	-1.16816	0.120954
A_24_P264772	NM_178230	PPIAL4A	164022	peptidylprolyl isomerase A (cyclophilin A)-like 4A	-3.17255	-1.64737	0.122874
A_24_P497244	NR_002819	MALAT1	378938	metastasis associated lung adenocarcinoma transcript 1 (non-protein coding)	-3.17394	-1.3228	0.122874
A_24_P413126	NM_020182	PMEPA1	56937	prostate transmembrane protein, androgen induced 1	-3.1741	-1.27167	0.122874
A_23_P166193	NM_018217	EDEM2	55741	ER degradation enhancer, mannosidase alpha-like 2	3.55424	1.25571	0.122874
A_24_P204574	NA	NA	NA	NA	-3.18172	-1.47454	0.123396
A_24_P914649	NA	NA	NA	NA	-3.17944	-1.46222	0.123396
A_24_P936537	AL036373	NA	NA	NA	-3.17744	-1.41758	0.123396
A_23_P37068	NM_145725	TRAF3	7187	TNF receptor-associated factor 3	-3.17692	-1.33622	0.123396
A_24_P162319	NM_001037540	SCML1	6322	sex comb on midleg-like 1 (Drosophila)	-3.17901	-1.33546	0.123396
A_23_P210176	NM_000210	ITGA6	3655	integrin, alpha 6	-3.17929	-1.32889	0.123396
A_23_P154758	NM_015655	ZNF337	26152	zinc finger protein 337	-3.17675	-1.30159	0.123396
A_32_P193646	NM_002139	RBMX	27316	RNA binding motif protein, X-linked	-3.18163	-1.2546	0.123396
A_24_P396650	NM_002953	RPS6KA1	6195	ribosomal protein S6 kinase, 90kDa, polypeptide 1	3.56078	1.38062	0.123396
A_24_P898915	NM_001004321	NA	NA	NA	3.55792	1.59347	0.123396
A_24_P32207	NA	NA	NA	NA	-3.18585	-1.50624	0.124721
A_23_P147245	NM_017784	OSBPL10	114884	oxysterol binding protein-like 10	-3.18538	-1.26257	0.124721
A_24_P109941	NA	NA	NA	NA	-3.18725	-1.46502	0.12499
A_23_P44112	NM_014387	LAT	27040	linker for activation of T cells	-3.19014	-1.46248	0.12499
A_32_P134098	BC042539	LOC442421	442421	hypothetical LOC442421	-3.18883	-1.4476	0.12499
A_23_P205944	NM_018148	LINS1	55180	lines homolog 1 (Drosophila)	-3.19289	-1.38726	0.12499
A_23_P118392	NM_016084	RASD1	51655	RAS, dexamethasone-induced 1	-3.19092	-1.32732	0.12499
A_24_P677634	NR_002933	LOC493754	493754	RAB guanine nucleotide exchange factor (GEF) 1 pseudogene	-3.19317	-1.32527	0.12499
A_23_P99216	NM_015918	POP5	51367	processing of precursor 5, ribonuclease P/MRP subunit (S. cerevisiae)	-3.1899	-1.31682	0.12499
A_24_P409521	NA	NA	NA	NA	-3.18818	-1.29024	0.12499
A_23_P343927	NM_175065	HIST2H2AB	317772	histone cluster 2, H2ab	3.56663	1.27828	0.12499
A_24_P251866	NM_021599	ADAMTS2	9509	ADAM metallopeptidase with thrombospondin type 1 motif, 2	3.56551	1.5038	0.12499
A_32_P98502	NM_004255	COX5A	9377	cytochrome c oxidase subunit Va	-3.19888	-1.58514	0.12635
A_24_P918810	XR_018482	NA	NA	NA	-3.1968	-1.57792	0.12635
A_24_P857624	BC041417	LOC100131096	100131096	hypothetical LOC100131096	-3.19813	-1.51015	0.12635
A_32_P123629	NA	NA	NA	NA	-3.19868	-1.45836	0.12635
A_23_P58280	NM_018983	GAR1	54433	GAR1 ribonucleoprotein homolog (yeast)	-3.19567	-1.42313	0.12635
A_24_P239309	AK056664	NA	NA	NA	-3.19726	-1.26708	0.12635
A_23_P343935	NM_022051	EGLN1	54583	egl nine homolog 1 (C. elegans)	3.57184	1.68839	0.12635
A_32_P127019	NA	NA	NA	NA	-3.20306	-1.35306	0.12732
A_23_P59791	NM_016019	LUC7L2	51631	LUC7-like 2 (S. cerevisiae)	-3.2008	-1.28307	0.12732
A_23_P413150	NM_015995	KLF13	51621	Kruppel-like factor 13	3.57604	1.431	0.12732
A_23_P162668	NM_001874	CPM	1368	carboxypeptidase M	3.57525	1.4412	0.12732
A_24_P214598	NM_152542	PPM1K	152926	protein phosphatase 1K (PP2C domain containing)	-3.10125	-1.3852	0.141604
A_24_P358868	XR_017338	NA	NA	NA	-3.10242	-1.374	0.141604
A_24_P76142	XR_018885	NA	NA	NA	-3.10029	-1.21788	0.141604
A_23_P84648	NM_000202	IDS	3423	iduronate 2-sulfatase	3.49861	1.25168	0.141604
A_24_P92744	NA	NA	NA	NA	-2.99023	-1.69541	0.144783
A_24_P212726	NA	NA	NA	NA	-2.99017	-1.58402	0.144783
A_24_P241183	NM_013269	CLEC2D	29121	C-type lectin domain family 2, member D	-2.9907	-1.42933	0.144783
A_32_P19797	BX115897	TCF4	6925	transcription factor 4	-2.99205	-1.15336	0.144783
A_23_P30707	AK000385	NA	NA	NA	3.4181	2.59826	0.144783
A_24_P524562	NA	NA	NA	NA	-2.99889	-1.83197	0.145387
A_24_P730256	NA	NA	NA	NA	-2.99538	-1.61971	0.145387
A_24_P358578	NA	NA	NA	NA	-2.99338	-1.60956	0.145387
A_24_P75308	XR_018989	NA	NA	NA	-2.99544	-1.56155	0.145387
A_24_P139761	NA	NA	NA	NA	-2.99459	-1.43748	0.145387
A_24_P315769	XR_018970	NA	NA	NA	-2.99733	-1.43364	0.145387
A_23_P156996	AF086442	tcag7.1196	728743	similar to GLI-Kruppel family member HKR1	-2.9934	-1.40555	0.145387
A_24_P594293	NA	NA	NA	NA	-2.99972	-1.3612	0.145387
A_24_P916496	NM_002737	PRKCA	5578	protein kinase C, alpha	-2.99571	-1.3596	0.145387
A_23_P151649	NM_080649	APEX1	328	APEX nuclease (multifunctional DNA repair enzyme) 1	-2.99957	-1.31007	0.145387
A_24_P306921	XR_019587	NA	NA	NA	-2.99795	-1.30379	0.145387
A_24_P941708	NM_001042417	RUFY2	55680	RUN and FYVE domain containing 2	-2.99402	-1.27988	0.145387
A_24_P188460	NA	NA	NA	NA	-2.99986	-1.25278	0.145387
A_23_P127231	NM_005479	FRAT1	10023	frequently rearranged in advanced T-cell lymphomas	3.42266	1.39501	0.145387
A_23_P36562	NM_002205	ITGA5	3678	integrin, alpha 5 (fibronectin receptor, alpha polypeptide)	3.42213	1.4582	0.145387
A_24_P204334	NA	NA	NA	NA	-3.00344	-1.48684	0.14723
A_23_P255827	NM_021631	FKSG2	59347	apoptosis inhibitor	-3.00315	-1.4758	0.14723
A_24_P931636	BC032312	TBRG1	84897	transforming growth factor beta regulator 1	-3.00405	-1.35185	0.14723
A_23_P112798	NM_001312	CRIP2	1397	cysteine-rich protein 2	-3.00183	-1.34027	0.14723
A_23_P115482	NM_014176	UBE2T	29089	ubiquitin-conjugating enzyme E2T (putative)	-3.00591	-1.22118	0.14723
A_23_P213584	NM_002115	HK3	3101	hexokinase 3 (white cell)	3.42803	1.67871	0.14723
A_23_P112481	NM_004925	AQP3	360	aquaporin 3 (Gill blood group)	-3.00902	-1.61523	0.147981
A_23_P114057	NM_017789	SEMA4C	54910	sema domain, immunoglobulin domain (Ig), transmembrane domain (TM) and short cytoplasmic domain, (semaphorin) 4C	-3.00899	-1.43935	0.147981
A_23_P113728	NM_138384	MTG1	92170	mitochondrial GTPase 1 homolog (S. cerevisiae)	-3.00783	-1.21629	0.147981
A_23_P331908	AK097878	PRDM11	56981	PR domain containing 11	-3.00866	-1.19837	0.147981
A_24_P7642	NM_001444	FABP5	2171	fatty acid binding protein 5 (psoriasis-associated)	-3.00764	-1.15868	0.147981
A_23_P64102	NM_004292	RIN1	9610	Ras and Rab interactor 1	3.43096	1.29563	0.147981
A_24_P318967	NM_003681	PDXK	8566	pyridoxal (pyridoxine, vitamin B6) kinase	3.43591	1.31668	0.147981
A_23_P155335	NM_002662	PLD1	5337	phospholipase D1, phosphatidylcholine-specific	3.43037	1.37489	0.147981
A_23_P384072	NM_013333	EPN1	29924	epsin 1	3.43243	1.48608	0.147981
A_23_P502350	NM_000635	RFX2	5990	regulatory factor X, 2 (influences HLA class II expression)	3.43062	1.64513	0.147981
A_24_P410256	NA	NA	NA	NA	-3.01727	-1.6018	0.149249
A_24_P24724	NA	NA	NA	NA	-3.01351	-1.50274	0.149249
A_24_P930963	CR616309	NA	NA	NA	-3.01256	-1.40407	0.149249
A_24_P40795	NA	NA	NA	NA	-3.01625	-1.3573	0.149249
A_24_P298805	NA	NA	NA	NA	-3.012	-1.29779	0.149249
A_24_P32520	NM_001077239	RNF214	257160	ring finger protein 214	-3.01293	-1.24287	0.149249
A_23_P25060	AK023831	NA	NA	NA	-3.01608	-1.24184	0.149249
A_24_P264166	NM_001012452	GOLGA8F	100132565	golgin A8 family, member F	-3.01304	-1.22205	0.149249
A_23_P19778	NM_012450	SLC13A4	26266	solute carrier family 13 (sodium/sulfate symporters), member 4	3.4384	1.42659	0.149249
A_23_P501849	NM_033251	RPL13	6137	ribosomal protein L13	-3.01925	-1.45737	0.150409
A_24_P418517	XR_018240	NA	NA	NA	-3.01989	-1.38749	0.150409
A_24_P200427	NM_001079525	PAICS	10606	phosphoribosylaminoimidazole carboxylase, phosphoribosylaminoimidazole succinocarboxamide synthetase	-3.0211	-1.35584	0.150409
A_24_P829107	CR620892	NA	NA	NA	-3.02135	-1.33251	0.150409
A_24_P927189	NM_138381	OXNAD1	92106	oxidoreductase NAD-binding domain containing 1	-3.01824	-1.31554	0.150409
A_23_P363647	NM_182540	DDX26B	203522	DEAD/H (Asp-Glu-Ala-Asp/His) box polypeptide 26B	-3.0177	-1.26059	0.150409
A_23_P340333	NM_033397	ITPRIP	85450	inositol 1,4,5-triphosphate receptor interacting protein	3.44293	1.50438	0.150409
A_32_P203013	BC030568	RPS10P7	376693	ribosomal protein S10 pseudogene 7	-3.02363	-1.72699	0.151324
A_24_P307205	XR_018138	NA	NA	NA	-3.02326	-1.63821	0.151324
A_23_P435390	NA	NA	NA	NA	-3.02803	-1.46646	0.151324
A_32_P102778	NM_001076675	ZNF626	199777	zinc finger protein 626	-3.02922	-1.40794	0.151324
A_23_P24433	NM_003793	CTSF	8722	cathepsin F	-3.02403	-1.36149	0.151324
A_32_P95015	DQ786299	NA	NA	NA	-3.02374	-1.32213	0.151324
A_23_P67162	NM_006221	PIN1	5300	peptidylprolyl cis/trans isomerase, NIMA-interacting 1	-3.02668	-1.26613	0.151324
A_32_P115947	NA	NA	NA	NA	-3.02619	-1.25604	0.151324
A_23_P216476	NM_014872	ZBTB5	9925	zinc finger and BTB domain containing 5	-3.02755	-1.24296	0.151324
A_32_P793319	AK098749	LOC100131744	100131744	hypothetical protein LOC100131744	-3.02616	-1.23732	0.151324
A_24_P250650	NM_013412	RABL2A	11159	RAB, member of RAS oncogene family-like 2A	-3.02846	-1.23338	0.151324
A_23_P31721	NM_001951	E2F5	1875	E2F transcription factor 5, p130-binding	-3.02599	-1.19991	0.151324
A_24_P270144	NM_001040034	CD63	967	CD63 molecule	3.44867	1.49973	0.151324
A_24_P144666	XR_017247	NA	NA	NA	-3.03508	-1.82755	0.153052
A_23_P210581	NM_002237	KCNG1	3755	potassium voltage-gated channel, subfamily G, member 1	-3.03191	-1.63248	0.153052
A_24_P127442	NA	NA	NA	NA	-3.03523	-1.60369	0.153052
A_32_P12065	BC029473	NA	NA	NA	-3.03419	-1.59356	0.153052
A_24_P945262	AK097139	CARD11	84433	caspase recruitment domain family, member 11	-3.04288	-1.57018	0.153052
A_32_P187715	NA	NA	NA	NA	-3.04097	-1.54963	0.153052
A_24_P375132	NA	NA	NA	NA	-3.04302	-1.48909	0.153052
A_24_P119165	NA	NA	NA	NA	-3.04129	-1.47718	0.153052
A_24_P250614	NM_005877	SF3A1	10291	splicing factor 3a, subunit 1, 120kDa	-3.03525	-1.46509	0.153052
A_24_P736617	NA	NA	NA	NA	-3.04467	-1.45815	0.153052
A_24_P291278	AK000347	LAX1	54900	lymphocyte transmembrane adaptor 1	-3.03608	-1.45609	0.153052
A_24_P883109	AL833452	NA	NA	NA	-3.04244	-1.43902	0.153052
A_32_P162306	XM_496355	LOC440577	440577	similar to nucleophosmin 1	-3.04222	-1.4148	0.153052
A_23_P200015	NM_174858	AK5	26289	adenylate kinase 5	-3.03753	-1.40323	0.153052
A_23_P137825	XM_060887	NA	NA	NA	-3.03781	-1.38832	0.153052
A_24_P77364	NM_212552	BOLA3	388962	bolA homolog 3 (E. coli)	-3.03294	-1.34522	0.153052
A_32_P47988	NM_001221	CAMK2D	817	calcium/calmodulin-dependent protein kinase II delta	-3.03402	-1.34255	0.153052
A_24_P198629	NM_018148	LINS1	55180	lines homolog 1 (Drosophila)	-3.03758	-1.29017	0.153052
A_23_P68198	NM_015677	SH3YL1	26751	SH3 domain containing, Ysc84-like 1 (S. cerevisiae)	-3.03767	-1.28395	0.153052
A_32_P32061	NM_013310	C2orf27A	29798	chromosome 2 open reading frame 27A	-3.03926	-1.28048	0.153052
A_23_P85560	NM_003757	EIF3I	8668	eukaryotic translation initiation factor 3, subunit I	-3.04085	-1.2741	0.153052
A_24_P257759	NM_203288	RP9	6100	retinitis pigmentosa 9 (autosomal dominant)	-3.03948	-1.27314	0.153052
A_24_P258073	NM_021830	C10orf2	56652	chromosome 10 open reading frame 2	-3.03928	-1.24595	0.153052
A_23_P71300	NM_018246	CCDC25	55246	coiled-coil domain containing 25	-3.03463	-1.2191	0.153052
A_24_P941586	NM_012330	MYST4	23522	MYST histone acetyltransferase (monocytic leukemia) 4	-3.03209	-1.18092	0.153052
A_24_P926935	BE540788	NA	NA	NA	-3.03637	-1.15724	0.153052
A_23_P20532	AK024257	RP11-138L21.1	389722	similar to cell recognition molecule CASPR3	3.45338	1.44247	0.153052
A_23_P2990	NM_001805	CEBPE	1053	CCAAT/enhancer binding protein (C/EBP), epsilon	3.45346	1.47412	0.153052
A_23_P147431	NM_002350	LYN	4067	v-yes-1 Yamaguchi sarcoma viral related oncogene homolog	3.45097	1.54064	0.153052
A_23_P154605	NM_018837	SULF2	55959	sulfatase 2	3.45275	1.54474	0.153052
A_24_P358390	NA	NA	NA	NA	-3.04609	-1.5948	0.157196
A_24_P586264	Z69892	NA	NA	NA	-3.04839	-1.41384	0.157196
A_32_P168853	AK123481	LOC100190986	100190986	hypothetical LOC100190986	-3.04836	-1.39834	0.157196
A_23_P59107	NM_014046	MRPS18B	28973	mitochondrial ribosomal protein S18B	-3.05046	-1.34463	0.157196
A_32_P103837	NM_021238	FAM60A	58516	family with sequence similarity 60, member A	-3.04537	-1.31582	0.157196
A_24_P188056	BC031073	PARP11	57097	poly (ADP-ribose) polymerase family, member 11	-3.04571	-1.31402	0.157196
A_23_P151570	NM_014990	RALGAPA1	253959	Ral GTPase activating protein, alpha subunit 1 (catalytic)	-3.04864	-1.26006	0.157196
A_23_P201035	NM_001005749	GBA	2629	glucosidase, beta, acid	3.45859	1.36577	0.157196
A_23_P51926	NM_000952	PTAFR	5724	platelet-activating factor receptor	3.45806	1.51455	0.157196
A_23_P39931	NM_003494	DYSF	8291	dysferlin, limb girdle muscular dystrophy 2B (autosomal recessive)	3.46125	1.77723	0.157196
A_23_P33723	NM_004244	CD163	9332	CD163 molecule	3.46324	2.04761	0.157196
A_23_P98350	NM_001165	BIRC3	330	baculoviral IAP repeat-containing 3	-3.05347	-1.65886	0.158772
A_24_P578437	BE926212	NA	NA	NA	-3.05337	-1.52199	0.158772
A_24_P649357	NM_021652	NA	NA	NA	-3.05469	-1.26032	0.158772
A_23_P141208	NM_015510	DHRS7B	25979	dehydrogenase/reductase (SDR family) member 7B	3.46466	1.44974	0.158772
A_23_P137470	NM_020808	SIPA1L2	57568	signal-induced proliferation-associated 1 like 2	3.46751	1.92978	0.158772
A_24_P280897	NA	NA	NA	NA	-3.06021	-1.97457	0.159499
A_24_P392713	AK124741	NA	NA	NA	-3.06041	-1.62479	0.159499
A_32_P34201	XR_018643	NA	NA	NA	-3.06	-1.59721	0.159499
A_32_P208039	NA	NA	NA	NA	-3.06173	-1.58897	0.159499
A_24_P312325	NM_001033662	NA	NA	NA	-3.05605	-1.58418	0.159499
A_24_P418239	NM_001025071	RPS14	6208	ribosomal protein S14	-3.05704	-1.52348	0.159499
A_24_P395415	AF343666	IGHA1	3493	immunoglobulin heavy constant alpha 1	-3.05765	-1.47778	0.159499
A_23_P21057	NM_052838	2012-09-01	1731	septin 1	-3.06449	-1.45912	0.159499
A_24_P636441	AK022223	NA	NA	NA	-3.05957	-1.43088	0.159499
A_23_P90463	NM_016199	LSM7	51690	LSM7 homolog, U6 small nuclear RNA associated (S. cerevisiae)	-3.0631	-1.40928	0.159499
A_24_P706314	NM_194247	HNRNPA3	220988	heterogeneous nuclear ribonucleoprotein A3	-3.05902	-1.35775	0.159499
A_24_P346886	NM_005004	NDUFB8	4714	NADH dehydrogenase (ubiquinone) 1 beta subcomplex, 8, 19kDa	-3.05665	-1.3502	0.159499
A_23_P117198	NM_024026	MRP63	78988	mitochondrial ribosomal protein 63	-3.05831	-1.32224	0.159499
A_24_P75778	XR_018051	NA	NA	NA	-3.05534	-1.30492	0.159499
A_23_P53663	NM_002583	PAWR	5074	PRKC, apoptosis, WT1, regulator	-3.05962	-1.30371	0.159499
A_24_P227350	NA	NA	NA	NA	-3.05688	-1.25084	0.159499
A_32_P840463	CR613654	NA	NA	NA	-3.06385	-1.19227	0.159499
A_23_P165355	NM_005687	FARSB	10056	phenylalanyl-tRNA synthetase, beta subunit	-3.06433	-1.19082	0.159499
A_24_P257416	NM_002089	CXCL2	2920	chemokine (C-X-C motif) ligand 2	3.47171	1.3369	0.159499
A_24_P316939	BC010662	LRRFIP1	9208	leucine rich repeat (in FLII) interacting protein 1	3.47248	1.4539	0.159499
A_23_P325690	NM_144698	ANKRD35	148741	ankyrin repeat domain 35	3.47366	1.47706	0.159499
A_23_P29036	NM_005534	IFNGR2	3460	interferon gamma receptor 2 (interferon gamma transducer 1)	3.47532	1.53498	0.159499
A_23_P36962	NM_006260	DNAJC3	5611	DnaJ (Hsp40) homolog, subfamily C, member 3	3.47258	1.56347	0.159499
A_32_P5251	NM_001033603	NA	NA	NA	3.47247	1.72994	0.159499
A_32_P24531	BC014023	NA	NA	NA	-3.06869	-1.40753	0.163084
A_23_P354798	NM_144576	COQ10A	93058	coenzyme Q10 homolog A (S. cerevisiae)	-3.06745	-1.25533	0.163084
A_24_P33785	AK057830	NA	NA	NA	-3.0707	-1.4901	0.16339
A_24_P298928	NA	NA	NA	NA	-3.07106	-1.43255	0.16339
A_23_P95923	NM_017656	ZNF562	54811	zinc finger protein 562	-3.07046	-1.42217	0.16339
A_23_P28057	NM_003249	THOP1	7064	thimet oligopeptidase 1	-3.07315	-1.33478	0.16339
A_32_P40999	BX419129	CHEK1	1111	CHK1 checkpoint homolog (S. pombe)	-3.07441	-1.25761	0.16339
A_24_P408206	NM_002730	PRKACA	5566	protein kinase, cAMP-dependent, catalytic, alpha	3.4828	1.3102	0.16339
A_24_P551302	BC038432	NA	NA	NA	3.48362	1.54221	0.16339
A_32_P166356	NA	NA	NA	NA	-3.07816	-1.51521	0.16447
A_23_P88439	NM_152332	TC2N	123036	tandem C2 domains, nuclear	-3.0803	-1.47221	0.16447
A_24_P340886	NA	NA	NA	NA	-3.07933	-1.33006	0.16447
A_23_P126426	NM_001384	DPH2	1802	DPH2 homolog (S. cerevisiae)	-3.0787	-1.31863	0.16447
A_23_P301051	NA	NA	NA	NA	-3.07696	-1.2653	0.16447
A_24_P8257	BC009036	NA	NA	NA	-3.0798	-1.25798	0.16447
A_23_P46604	NM_020448	NIPAL3	57185	NIPA-like domain containing 3	-3.07563	-1.2102	0.16447
A_23_P71680	BC034271	NA	NA	NA	-3.08606	-1.70042	0.165564
A_24_P42569	BC030138	MED26	9441	mediator complex subunit 26	-3.08367	-1.52419	0.165564
A_24_P686992	NA	NA	NA	NA	-3.08707	-1.51772	0.165564
A_23_P84399	NM_014141	CNTNAP2	26047	contactin associated protein-like 2	-3.08587	-1.4708	0.165564
A_24_P203964	NM_207331	NA	NA	NA	-3.08481	-1.39242	0.165564
A_23_P16609	AL136548	ZNF506	440515	zinc finger protein 506	-3.08296	-1.22444	0.165564
A_32_P84714	NA	NA	NA	NA	-3.08153	-1.2233	0.165564
A_23_P117933	NM_004483	GCSH	2653	glycine cleavage system protein H (aminomethyl carrier)	-3.08667	-1.22139	0.165564
A_24_P161914	XR_019248	NA	NA	NA	-2.98189	-1.76239	0.166151
A_24_P110541	NA	NA	NA	NA	-2.97978	-1.7496	0.166151
A_24_P213375	NA	NA	NA	NA	-2.98494	-1.62687	0.166151
A_24_P311917	NM_006994	BTN3A3	10384	butyrophilin, subfamily 3, member A3	-2.98279	-1.3888	0.166151
A_24_P358279	XR_019584	NA	NA	NA	-2.9808	-1.37973	0.166151
A_24_P32085	NM_024761	MOBKL2B	79817	MOB1, Mps One Binder kinase activator-like 2B (yeast)	-2.97877	-1.36328	0.166151
A_32_P108505	NM_001037637	BTF3	689	basic transcription factor 3	-2.98827	-1.35978	0.166151
A_24_P153576	NM_173082	SHPRH	257218	SNF2 histone linker PHD RING helicase	-2.98306	-1.34478	0.166151
A_23_P387943	NM_032982	CASP2	835	caspase 2, apoptosis-related cysteine peptidase	-2.98314	-1.34139	0.166151
A_23_P57819	NM_014760	TATDN2	9797	TatD DNase domain containing 2	-2.9864	-1.3286	0.166151
A_23_P157196	BC026177	RPS2P32	256355	ribosomal protein S2 pseudogene 32	-2.97815	-1.32424	0.166151
A_23_P370035	NM_181340	DCAF4	26094	DDB1 and CUL4 associated factor 4	-2.97961	-1.31275	0.166151
A_24_P631948	XR_018334	NA	NA	NA	-2.98485	-1.31044	0.166151
A_32_P220233	AK021824	NA	NA	NA	-2.98461	-1.29125	0.166151
A_23_P51660	NM_012222	MUTYH	4595	mutY homolog (E. coli)	-2.98291	-1.28456	0.166151
A_23_P102770	NM_016100	NAA20	51126	N(alpha)-acetyltransferase 20, NatB catalytic subunit	-2.98743	-1.26839	0.166151
A_24_P189516	NM_001609	ACADSB	36	acyl-Coenzyme A dehydrogenase, short/branched chain	-2.98303	-1.26357	0.166151
A_32_P74955	NM_152641	ARID2	196528	AT rich interactive domain 2 (ARID, RFX-like)	-2.98272	-1.26281	0.166151
A_32_P22263	NM_004965	HMGN1	3150	high-mobility group nucleosome binding domain 1	-2.98508	-1.22401	0.166151
A_23_P162300	NM_007199	IRAK3	11213	interleukin-1 receptor-associated kinase 3	3.4154	1.7672	0.166151
A_23_P130187	NA	NA	NA	NA	-3.09356	-1.78307	0.166833
A_24_P392195	NA	NA	NA	NA	-3.08803	-1.78263	0.166833
A_32_P217523	NA	NA	NA	NA	-3.0973	-1.67635	0.166833
A_32_P40375	NA	NA	NA	NA	-3.09646	-1.54999	0.166833
A_24_P280803	BC018140	RPS21	6227	ribosomal protein S21	-3.09112	-1.52887	0.166833
A_32_P486443	AB011129	ZNF500	26048	zinc finger protein 500	-3.0882	-1.52225	0.166833
A_24_P89891	NM_005658	TRAF1	7185	TNF receptor-associated factor 1	-3.09008	-1.51416	0.166833
A_24_P7380	NA	NA	NA	NA	-3.09459	-1.45093	0.166833
A_32_P209960	NM_000246	CIITA	4261	class II, major histocompatibility complex, transactivator	-3.09364	-1.41955	0.166833
A_24_P214625	NM_176869	PPA2	27068	pyrophosphatase (inorganic) 2	-3.09784	-1.39056	0.166833
A_23_P301304	NM_023110	FGFR1	2260	fibroblast growth factor receptor 1	-3.09046	-1.30014	0.166833
A_23_P39154	NM_003419	ZNF345	25850	zinc finger protein 345	-3.09879	-1.2932	0.166833
A_24_P229807	XR_018557	NA	NA	NA	-3.09297	-1.28694	0.166833
A_24_P350576	AB011123	TNIK	23043	TRAF2 and NCK interacting kinase	-3.09275	-1.26474	0.166833
A_24_P718672	AK024173	NA	NA	NA	-3.08992	-1.2127	0.166833
A_23_P88781	NM_020313	CIAPIN1	57019	cytokine induced apoptosis inhibitor 1	-3.09763	-1.18792	0.166833
A_24_P404487	AL136548	ZNF506	440515	zinc finger protein 506	-3.09294	-1.1603	0.166833
A_23_P10442	NM_080597	OSBPL1A	114876	oxysterol binding protein-like 1A	3.49361	1.25716	0.166833
A_23_P68851	NM_001039570	KREMEN1	83999	kringle containing transmembrane protein 1	3.49403	1.89349	0.166833
A_32_P11764	NA	NA	NA	NA	-2.93445	-1.6726	0.177819
A_24_P202154	NM_024986	NA	NA	NA	-2.93297	-1.40858	0.177819
A_23_P77328	NM_005258	GCHFR	2644	GTP cyclohydrolase I feedback regulator	-2.9344	-1.31162	0.177819
A_32_P5836	XR_018303	NA	NA	NA	-2.94345	-1.57566	0.178228
A_24_P194954	NA	NA	NA	NA	-2.93953	-1.39966	0.178228
A_23_P252449	NM_006805	HNRNPA0	10949	heterogeneous nuclear ribonucleoprotein A0	-2.93771	-1.38705	0.178228
A_24_P121642	NM_001045548	NA	NA	NA	-2.93922	-1.38192	0.178228
A_32_P53558	NA	NA	NA	NA	-2.94238	-1.34243	0.178228
A_23_P39116	NM_000234	LIG1	3978	ligase I, DNA, ATP-dependent	-2.94089	-1.33606	0.178228
A_24_P220575	BC044822	DGKH	160851	diacylglycerol kinase, eta	-2.93994	-1.33502	0.178228
A_24_P307785	AK098491	RPAIN	84268	RPA interacting protein	-2.94152	-1.30944	0.178228
A_23_P60683	NM_001032296	STK24	8428	serine/threonine kinase 24 (STE20 homolog, yeast)	-2.93784	-1.25416	0.178228
A_24_P349606	NA	NA	NA	NA	-2.93998	-1.24782	0.178228
A_23_P66421	NM_015654	NAT9	26151	N-acetyltransferase 9 (GCN5-related, putative)	-2.93947	-1.23052	0.178228
A_24_P810828	BC044637	LOC348926	348926	family with sequence similarity 86, member A pseudogene	-2.93729	-1.22274	0.178228
A_24_P265177	AK022791	PHC3	80012	polyhomeotic homolog 3 (Drosophila)	-2.9429	-1.17302	0.178228
A_32_P6917	NM_025207	FLAD1	80308	FAD1 flavin adenine dinucleotide synthetase homolog (S. cerevisiae)	-2.93916	-1.14383	0.178228
A_23_P339191	NM_005188	CBL	867	Cas-Br-M (murine) ecotropic retroviral transforming sequence	3.36847	1.51545	0.178228
A_24_P701776	NM_001003702	ARHGEF5L	445328	Rho guanine nucleotide exchange factor (GEF) 5-like	3.36771	1.64407	0.178228
A_23_P16733	NM_002881	RALB	5899	v-ral simian leukemia viral oncogene homolog B (ras related; GTP binding protein)	3.36705	1.67533	0.178228
A_24_P306964	NA	NA	NA	NA	-2.94634	-1.64116	0.180584
A_24_P131752	AL831922	DLG1	1739	discs, large homolog 1 (Drosophila)	-2.94989	-1.43174	0.180584
A_23_P165333	NM_139346	BIN1	274	bridging integrator 1	-2.9451	-1.36835	0.180584
A_23_P166196	NM_015511	C20orf4	25980	chromosome 20 open reading frame 4	-2.94866	-1.32419	0.180584
A_23_P118327	NM_017736	THUMPD1	55623	THUMP domain containing 1	-2.94817	-1.30707	0.180584
A_24_P58453	NM_017948	NOL8	55035	nucleolar protein 8	-2.94518	-1.24672	0.180584
A_23_P369919	NM_004578	RAB4A	5867	RAB4A, member RAS oncogene family	-2.94758	-1.23898	0.180584
A_24_P39759	NM_197939	RNF135	84282	ring finger protein 135	3.37526	1.35901	0.180584
A_24_P585004	NA	NA	NA	NA	3.37332	1.47416	0.180584
A_24_P57898	NM_080606	BHLHE23	128408	basic helix-loop-helix family, member e23	-2.95538	-1.74215	0.181857
A_24_P594683	XR_019387	NA	NA	NA	-2.95372	-1.53275	0.181857
A_23_P161338	NM_021129	PPA1	5464	pyrophosphatase (inorganic) 1	-2.95044	-1.52597	0.181857
A_23_P12140	NM_000969	RPL5	6125	ribosomal protein L5	-2.95093	-1.49937	0.181857
A_24_P384588	NM_001012452	GOLGA8F	100132565	golgin A8 family, member F	-2.95351	-1.40416	0.181857
A_32_P134846	NM_033428	C9orf123	90871	chromosome 9 open reading frame 123	-2.95148	-1.37021	0.181857
A_32_P43436	NM_000992	RPL29	6159	ribosomal protein L29	-2.95556	-1.30684	0.181857
A_24_P317450	NM_145303	OSTCL	202459	oligosaccharyltransferase complex subunit-like	-2.952	-1.21679	0.181857
A_24_P926972	AK000923	SENP3	26168	SUMO1/sentrin/SMT3 specific peptidase 3	-2.95578	-1.18287	0.181857
A_24_P418408	NM_198552	FAM89A	375061	family with sequence similarity 89, member A	-2.95127	-1.1771	0.181857
A_24_P247978	NM_016089	ZNF589	51385	zinc finger protein 589	-2.95518	-1.17223	0.181857
A_24_P87257	NM_015156	RCOR1	23186	REST corepressor 1	3.37982	1.2578	0.181857
A_23_P303210	NM_153687	IKBIP	121457	IKBKB interacting protein	3.37942	1.4684	0.181857
A_23_P308305	NA	NA	NA	NA	-2.96027	-1.33298	0.183727
A_23_P103631	NM_006824	EBNA1BP2	10969	EBNA1 binding protein 2	-2.95907	-1.29994	0.183727
A_23_P122439	NM_181531	BTN2A2	10385	butyrophilin, subfamily 2, member A2	-2.96117	-1.24782	0.183727
A_24_P516978	NA	NA	NA	NA	-2.9584	-1.15989	0.183727
A_24_P915904	BU164445	NA	NA	NA	3.38368	1.32284	0.183727
A_23_P358244	D90278	CEACAM3	1084	carcinoembryonic antigen-related cell adhesion molecule 3	3.38583	1.32435	0.183727
A_23_P10605	NA	NA	NA	NA	3.38344	1.64447	0.183727
A_23_P432545	NM_173584	EFCAB4A	283229	EF-hand calcium binding domain 4A	-2.96651	-1.4267	0.18475
A_23_P320658	NM_004725	BUB3	9184	budding uninhibited by benzimidazoles 3 homolog (yeast)	-2.9643	-1.39667	0.18475
A_23_P107959	NM_015953	NOSIP	51070	nitric oxide synthase interacting protein	-2.96803	-1.39204	0.18475
A_24_P928604	XM_060535	NA	NA	NA	-2.9634	-1.37208	0.18475
A_32_P46404	AK092468	NA	NA	NA	-2.96773	-1.34504	0.18475
A_24_P241318	NM_181340	DCAF4	26094	DDB1 and CUL4 associated factor 4	-2.96362	-1.32018	0.18475
A_24_P924462	AB007974	PRKCZ	5590	protein kinase C, zeta	-2.96432	-1.31393	0.18475
A_32_P111852	NA	NA	NA	NA	-2.96768	-1.2639	0.18475
A_24_P384059	NR_002943	NA	NA	NA	-2.9655	-1.22574	0.18475
A_23_P217528	NM_007250	KLF8	11279	Kruppel-like factor 8	-2.96373	-1.17775	0.18475
A_23_P326204	NM_152621	SGMS2	166929	sphingomyelin synthase 2	3.39347	1.35627	0.18475
A_23_P204958	NM_014572	LATS2	26524	LATS, large tumor suppressor, homolog 2 (Drosophila)	3.38959	1.37474	0.18475
A_23_P13382	NM_001013254	LSP1	4046	lymphocyte-specific protein 1	3.3896	1.44307	0.18475
A_32_P185682	CR613361	NA	NA	NA	3.39172	1.56495	0.18475
A_24_P134526	NM_000714	TSPO	706	translocator protein (18kDa)	3.39199	1.5699	0.18475
A_23_P218717	NM_014948	UBOX5	22888	U-box domain containing 5	-2.96982	-1.69142	0.186982
A_23_P371215	NM_012092	ICOS	29851	inducible T-cell co-stimulator	-2.97269	-1.53653	0.186982
A_23_P147025	NM_004794	RAB33A	9363	RAB33A, member RAS oncogene family	-2.96929	-1.27499	0.186982
A_24_P940288	AL359590	PGS1	9489	phosphatidylglycerophosphate synthase 1	3.39824	1.49175	0.186982
A_23_P413641	NM_020820	PREX1	57580	phosphatidylinositol-3,4,5-trisphosphate-dependent Rac exchange factor 1	3.39891	1.74538	0.186982
A_23_P57856	NM_138931	NA	NA	NA	3.40023	2.07115	0.186982
A_24_P401100	XR_018091	NA	NA	NA	-2.97344	-1.369	0.187889
A_24_P867868	BX537532	LOC550643	550643	hypothetical LOC550643	-2.97332	-1.3251	0.187889
A_24_P110082	XR_015762	NA	NA	NA	-2.97333	-1.31897	0.187889
A_32_P141938	NA	NA	NA	NA	-2.97669	-1.27376	0.187889
A_23_P111961	NM_032509	MAK16	84549	MAK16 homolog (S. cerevisiae)	-2.97555	-1.24616	0.187889
A_24_P45251	NM_020137	GRIPAP1	56850	GRIP1 associated protein 1	3.40856	1.31372	0.187889
A_24_P53215	NM_199242	UNC13D	201294	unc-13 homolog D (C. elegans)	3.4073	1.35192	0.187889
A_23_P92082	NM_001064	TKT	7086	transketolase	3.4087	1.48096	0.187889
A_23_P23815	NM_021194	SLC30A1	7779	solute carrier family 30 (zinc transporter), member 1	3.40438	1.51866	0.187889
A_23_P106194	NM_005252	FOS	2353	FBJ murine osteosarcoma viral oncogene homolog	3.40504	1.52124	0.187889
A_23_P130961	NM_001972	ELANE	1991	elastase, neutrophil expressed	3.40577	1.86822	0.187889
A_23_P408094	NM_002357	MXD1	4084	MAX dimerization protein 1	3.40881	1.88037	0.187889
A_23_P376557	NM_022468	MMP25	64386	matrix metallopeptidase 25	3.4072	1.89597	0.187889
A_24_P229848	NA	NA	NA	NA	-2.91166	-1.63049	0.215668
A_23_P37685	NM_024600	TMEM204	79652	transmembrane protein 204	-2.91218	-1.62435	0.215668
A_23_P84791	NA	NA	NA	NA	-2.91303	-1.50789	0.215668
A_23_P120710	NM_003316	TTC3	7267	tetratricopeptide repeat domain 3	-2.91329	-1.27374	0.215668
A_32_P139196	AB176708	MIR17HG	407975	MIR17 host gene (non-protein coding)	-2.91127	-1.23729	0.215668
A_23_P135357	NM_018146	RNMTL1	55178	RNA methyltransferase like 1	-2.91169	-1.2083	0.215668
A_24_P127082	NA	NA	NA	NA	-2.9157	-1.54039	0.216634
A_24_P58759	XR_018279	NA	NA	NA	-2.91772	-1.45419	0.216634
A_23_P99927	NM_016395	PTPLAD1	51495	protein tyrosine phosphatase-like A domain containing 1	-2.91857	-1.36482	0.216634
A_23_P102113	NM_025216	WNT10A	80326	wingless-type MMTV integration site family, member 10A	-2.91696	-1.27082	0.216634
A_24_P256603	NM_181705	LYRM7	90624	Lyrm7 homolog (mouse)	-2.91813	-1.22954	0.216634
A_23_P27239	NM_002548	OR1D2	4991	olfactory receptor, family 1, subfamily D, member 2	-2.91927	-1.16543	0.216634
A_23_P68539	NA	NA	NA	NA	-2.92705	-1.65024	0.217608
A_24_P24150	NA	NA	NA	NA	-2.92274	-1.63754	0.217608
A_24_P272146	BC067092	IGKC	3514	immunoglobulin kappa constant	-2.92692	-1.5017	0.217608
A_24_P575336	XR_017056	NA	NA	NA	-2.9242	-1.47769	0.217608
A_24_P828054	XR_018944	NA	NA	NA	-2.93131	-1.44495	0.217608
A_32_P430359	NM_024072	DDX54	79039	DEAD (Asp-Glu-Ala-Asp) box polypeptide 54	-2.92742	-1.43532	0.217608
A_24_P481783	AK023802	LOC390595	390595	similar to ubiquitin-associated protein 1 (predicted)	-2.92935	-1.43457	0.217608
A_24_P452175	NA	NA	NA	NA	-2.92559	-1.40562	0.217608
A_23_P78191	NM_025099	C17orf68	80169	chromosome 17 open reading frame 68	-2.92528	-1.35455	0.217608
A_24_P717462	NA	NA	NA	NA	-2.92452	-1.34276	0.217608
A_23_P500364	NM_138707	NA	NA	NA	-2.9238	-1.32005	0.217608
A_32_P24122	NM_015894	STMN3	50861	stathmin-like 3	-2.92806	-1.30224	0.217608
A_23_P14957	NM_001802	CDR2	1039	cerebellar degeneration-related protein 2, 62kDa	-2.92814	-1.29845	0.217608
A_23_P351556	CR594281	METTL3	56339	methyltransferase like 3	-2.92999	-1.28203	0.217608
A_23_P64232	NM_003904	ZNF259	8882	zinc finger protein 259	-2.92837	-1.26174	0.217608
A_23_P54891	NM_022744	C16orf58	64755	chromosome 16 open reading frame 58	-2.92927	-1.2533	0.217608
A_32_P207360	NM_013411	AK2	204	adenylate kinase 2	-2.92674	-1.24638	0.217608
A_24_P185029	NM_015503	SH2B1	25970	SH2B adaptor protein 1	-2.9274	-1.23233	0.217608
A_32_P193792	AF161353	NA	NA	NA	-2.92402	-1.20577	0.217608
A_23_P70060	NM_176895	PPAP2A	8611	phosphatidic acid phosphatase type 2A	-2.93083	-1.19562	0.217608
A_23_P57547	NM_006358	SLC25A17	10478	solute carrier family 25 (mitochondrial carrier; peroxisomal membrane protein, 34kDa), member 17	-2.92283	-1.18566	0.217608
A_24_P674924	NA	NA	NA	NA	-2.92985	-1.18503	0.217608
A_24_P243278	NM_004394	DAP	1611	death-associated protein	3.36147	1.29536	0.217608
A_23_P368729	NM_007162	TFEB	7942	transcription factor EB	3.36021	1.38427	0.217608
A_23_P105184	NM_001040118	ARAP1	116985	ArfGAP with RhoGAP domain, ankyrin repeat and PH domain 1	3.3567	1.40964	0.217608
A_23_P76969	NM_015556	SIPA1L1	26037	signal-induced proliferation-associated 1 like 1	3.35854	1.43985	0.217608
A_23_P200126	NM_003684	MKNK1	8569	MAP kinase interacting serine/threonine kinase 1	3.36239	1.53221	0.217608
A_23_P67847	NM_024572	GALNT14	79623	UDP-N-acetyl-alpha-D-galactosamine:polypeptide N-acetylgalactosaminyltransferase 14 (GalNAc-T14)	3.3599	1.65861	0.217608
A_24_P323664	NA	NA	NA	NA	-2.89933	-1.39892	0.234793
A_24_P920693	NM_006107	LUC7L3	51747	LUC7-like 3 (S. cerevisiae)	-2.89924	-1.34824	0.234793
A_23_P1594	NM_003377	VEGFB	7423	vascular endothelial growth factor B	-2.90044	-1.31076	0.234793
A_24_P118281	XR_018509	NA	NA	NA	-2.90396	-1.81349	0.235312
A_32_P76576	AK026459	NA	NA	NA	-2.90432	-1.21572	0.235312
A_24_P59403	NM_015205	ATP11A	23250	ATPase, class VI, type 11A	3.3445	1.21201	0.235312
A_24_P111342	NM_001229	CASP9	842	caspase 9, apoptosis-related cysteine peptidase	3.33878	1.29136	0.235312
A_23_P38046	NM_024535	CORO7	79585	coronin 7	3.34108	1.35446	0.235312
A_23_P7535	NM_022304	HRH2	3274	histamine receptor H2	3.34041	1.52394	0.235312
A_32_P128980	BC062780	NA	NA	NA	3.34213	2.20966	0.235312
A_24_P152743	AK021738	TMC6	11322	transmembrane channel-like 6	-2.91014	-1.3995	0.236532
A_23_P90089	NM_013976	GCDH	2639	glutaryl-Coenzyme A dehydrogenase	-2.9072	-1.36602	0.236532
A_24_P338648	NM_001177	ARL1	400	ADP-ribosylation factor-like 1	-2.90912	-1.25223	0.236532
A_23_P9293	NM_004817	TJP2	9414	tight junction protein 2 (zona occludens 2)	3.34756	1.29834	0.236532
A_24_P104980	AJ319669	IGL@	3535	immunoglobulin lambda locus	-2.86989	-1.57907	0.24497
A_24_P101426	NA	NA	NA	NA	-2.87009	-1.44038	0.24497
A_32_P235872	NM_005898	CAPRIN1	4076	cell cycle associated protein 1	-2.86942	-1.28985	0.24497
A_24_P352116	AK090585	SNHG7	84973	small nucleolar RNA host gene 7 (non-protein coding)	-2.8703	-1.26293	0.24497
A_24_P721898	NM_001002860	BTBD7	55727	BTB (POZ) domain containing 7	-2.86978	-1.2228	0.24497
A_23_P125033	NA	NA	NA	NA	3.30158	1.23215	0.24497
A_23_P56228	NM_016573	GMIP	51291	GEM interacting protein	3.29969	1.32121	0.24497
A_24_P98385	NM_019592	RNF20	56254	ring finger protein 20	3.30151	1.40958	0.24497
A_23_P103011	NM_004914	RAB36	9609	RAB36, member RAS oncogene family	3.3019	1.46913	0.24497
A_23_P105138	NM_001752	CAT	847	catalase	3.30026	1.50823	0.24497
A_24_P306925	BC062739	NA	NA	NA	-2.87236	-1.76058	0.246705
A_23_P426021	NM_015187	SEL1L3	23231	sel-1 suppressor of lin-12-like 3 (C. elegans)	-2.87778	-1.47013	0.246705
A_24_P679796	NA	NA	NA	NA	-2.87234	-1.31515	0.246705
A_24_P174316	NM_017991	KIAA1310	55683	KIAA1310	-2.87727	-1.30861	0.246705
A_23_P349676	AK055121	FBXO41	150726	F-box protein 41	-2.87285	-1.3018	0.246705
A_32_P88349	CR620599	PARP8	79668	poly (ADP-ribose) polymerase family, member 8	-2.87804	-1.29755	0.246705
A_23_P433690	NM_018555	ZNF331	55422	zinc finger protein 331	-2.87212	-1.21686	0.246705
A_24_P374652	NM_022731	NUCKS1	64710	nuclear casein kinase and cyclin-dependent kinase substrate 1	-2.87287	-1.21074	0.246705
A_23_P329133	M22632	GOT2	2806	glutamic-oxaloacetic transaminase 2, mitochondrial (aspartate aminotransferase 2)	-2.8738	-1.2091	0.246705
A_23_P126727	NM_024654	NOL9	79707	nucleolar protein 9	-2.87601	-1.208	0.246705
A_23_P6963	NM_003341	UBE2E1	7324	ubiquitin-conjugating enzyme E2E 1 (UBC4/5 homolog, yeast)	-2.87205	-1.16929	0.246705
A_23_P108604	NM_145686	MAP4K4	9448	mitogen-activated protein kinase kinase kinase kinase 4	3.30798	1.46013	0.246705
A_23_P29422	NM_004130	GYG1	2992	glycogenin 1	3.30931	1.46964	0.246705
A_24_P391260	NM_004339	PTTG1IP	754	pituitary tumor-transforming 1 interacting protein	3.3059	1.77064	0.246705
A_23_P9485	NM_000608	ORM2	5005	orosomucoid 2	3.30795	1.93188	0.246705
A_24_P538459	AF076205	NA	NA	NA	-2.87931	-1.36229	0.249353
A_24_P152793	NA	NA	NA	NA	-2.88041	-1.3453	0.249353
A_32_P215938	BC048343	GPSM1	26086	G-protein signaling modulator 1 (AGS3-like, C. elegans)	-2.88211	-1.3159	0.249353
A_24_P450372	L40520	GUSBP3	653188	glucuronidase, beta pseudogene 3	-2.88343	-1.23169	0.249353
A_23_P257993	NM_004944	DNASE1L3	1776	deoxyribonuclease I-like 3	-2.88241	-1.20516	0.249353
A_24_P33048	NM_001017923	C14orf28	122525	chromosome 14 open reading frame 28	-2.87913	-1.15993	0.249353
A_24_P16340	CR621923	RPLP0P5	643779	ribosomal protein, large, P0 pseudogene 5	-2.88577	-1.42218	0.250429
A_24_P313186	NM_006888	CALM1	801	calmodulin 1 (phosphorylase kinase, delta)	-2.88491	-1.31883	0.250429
A_24_P59247	NA	NA	NA	NA	-2.8845	-1.2051	0.250429
A_24_P234572	NM_004637	RAB7A	7879	RAB7A, member RAS oncogene family	3.31597	1.58627	0.250429
A_24_P187023	XR_018054	LOC392008	392008	similar to hCG2010255	-2.88809	-1.56467	0.251151
A_24_P567944	CR606587	HCG18	414777	HLA complex group 18	-2.88822	-1.49802	0.251151
A_24_P519504	X57802	IGL@	3535	immunoglobulin lambda locus	-2.88855	-1.47796	0.251151
A_24_P136211	CR619482	NA	NA	NA	-2.88957	-1.41147	0.251151
A_24_P298464	XM_069734	NA	NA	NA	-2.89045	-1.36508	0.251151
A_23_P501435	NM_020536	CSRP2BP	57325	CSRP2 binding protein	-2.89267	-1.29538	0.251151
A_24_P127312	XR_019013	NA	NA	NA	-2.89772	-1.69074	0.252242
A_24_P367369	NA	NA	NA	NA	-2.89759	-1.61249	0.252242
A_23_P77459	NM_001018159	NAE1	8883	NEDD8 activating enzyme E1 subunit 1	-2.89412	-1.44442	0.252242
A_23_P346093	AK090478	TMC8	147138	transmembrane channel-like 8	-2.89693	-1.44177	0.252242
A_23_P81219	NM_016619	PLAC8	51316	placenta-specific 8	-2.8968	-1.39786	0.252242
A_23_P302018	NM_003328	TXK	7294	TXK tyrosine kinase	-2.89763	-1.38016	0.252242
A_32_P926336	NM_001014373	NA	NA	NA	-2.8956	-1.30898	0.252242
A_23_P397208	NM_000848	GSTM2	2946	glutathione S-transferase mu 2 (muscle)	-2.8933	-1.24902	0.252242
A_24_P899637	AA203154	NA	NA	NA	-2.89759	-1.16674	0.252242
A_23_P431310	NM_170604	RASGRP4	115727	RAS guanyl releasing protein 4	3.32583	1.30019	0.252242
A_23_P305470	NM_021247	PRM3	58531	protamine 3	3.32096	1.31594	0.252242
A_24_P929441	AY358167	UNQ5814	100132284	RFVG5814	3.32785	1.31814	0.252242
A_32_P228775	NM_174907	PPP4R2	151987	protein phosphatase 4, regulatory subunit 2	3.32475	1.33894	0.252242
A_24_P78862	NM_152346	SLC43A2	124935	solute carrier family 43, member 2	3.32741	1.43512	0.252242
A_23_P162211	NM_018050	MANSC1	54682	MANSC domain containing 1	3.32159	1.51177	0.252242
A_24_P32887	NM_007371	BRD3	8019	bromodomain containing 3	3.3255	1.52809	0.252242
A_24_P288448	NA	NA	NA	NA	3.32245	1.53018	0.252242
A_23_P101434	NM_033297	NLRP12	91662	NLR family, pyrin domain containing 12	3.32222	1.58413	0.252242
A_23_P394216	NM_014844	TECPR2	9895	tectonin beta-propeller repeat containing 2	3.32861	1.63965	0.252242
A_23_P163025	NM_002935	RNASE3	6037	ribonuclease, RNase A family, 3 (eosinophil cationic protein)	3.32857	1.7313	0.252242
A_23_P135755	NM_001557	CXCR2	3579	chemokine (C-X-C motif) receptor 2	3.32221	1.87712	0.252242
A_32_P57013	BU540282	NA	NA	NA	-2.86097	-1.4505	0.262614
A_24_P690285	AK027214	CNOT6L	246175	CCR4-NOT transcription complex, subunit 6-like	-2.86349	-1.36704	0.262614
A_23_P135914	NM_012426	SF3B3	23450	splicing factor 3b, subunit 3, 130kDa	-2.86235	-1.33288	0.262614
A_24_P23327	AA585242	NA	NA	NA	-2.86447	-1.33116	0.262614
A_24_P202306	NM_080822	OVCA2	124641	ovarian tumor suppressor candidate 2	-2.86388	-1.28035	0.262614
A_32_P32835	NM_145274	TMEM99	147184	transmembrane protein 99	-2.86391	-1.26232	0.262614
A_23_P139295	NM_017583	TRIM44	54765	tripartite motif-containing 44	-2.86364	-1.25324	0.262614
A_23_P75848	BX538342	GVIN1	387751	GTPase, very large interferon inducible 1	-2.86505	-1.24727	0.262614
A_24_P302506	NA	NA	NA	NA	-2.8654	-1.18241	0.262614
A_23_P147109	NM_017723	C9orf167	54863	chromosome 9 open reading frame 167	3.28961	1.32301	0.262614
A_32_P148914	BC037255	LOC389634	389634	hypothetical LOC389634	3.28925	1.39979	0.262614
A_23_P121622	D89479	SULT1B1	27284	sulfotransferase family, cytosolic, 1B, member 1	3.29133	1.58894	0.262614
A_23_P25235	NM_080387	CLEC4D	338339	C-type lectin domain family 4, member D	3.29241	1.64077	0.262614
A_24_P118560	AK097411	LOC100133280	100133280	similar to Putative POM121-like protein 1-like	3.29164	1.66656	0.262614
A_24_P295245	NM_032467	ASPH	444	aspartate beta-hydroxylase	3.29492	1.85502	0.262614
A_24_P169234	NM_001079	ZAP70	7535	zeta-chain (TCR) associated protein kinase 70kDa	-2.85453	-1.47338	0.278932
A_23_P66867	NM_015721	GEMIN4	50628	gem (nuclear organelle) associated protein 4	-2.85902	-1.41659	0.278932
A_23_P46982	NM_022362	MMS19	64210	MMS19 nucleotide excision repair homolog (S. cerevisiae)	-2.85908	-1.36422	0.278932
A_23_P138635	NM_004052	BNIP3	664	BCL2/adenovirus E1B 19kDa interacting protein 3	-2.85466	-1.34141	0.278932
A_23_P132405	NM_014049	ACAD9	28976	acyl-Coenzyme A dehydrogenase family, member 9	-2.85705	-1.33274	0.278932
A_23_P67555	NM_004886	APBA3	9546	amyloid beta (A4) precursor protein-binding, family A, member 3	-2.85952	-1.32239	0.278932
A_23_P2293	NM_033647	HELB	92797	helicase (DNA) B	-2.85606	-1.29244	0.278932
A_23_P20722	NM_003086	SNAPC4	6621	small nuclear RNA activating complex, polypeptide 4, 190kDa	-2.86028	-1.28229	0.278932
A_32_P108226	NA	NA	NA	NA	-2.85909	-1.22347	0.278932
A_23_P21162	NM_152773	TCTEX1D2	255758	Tctex1 domain containing 2	-2.8557	-1.22276	0.278932
A_23_P29153	NM_014433	RTDR1	27156	rhabdoid tumor deletion region gene 1	3.27925	1.35502	0.278932
A_23_P112241	NM_012266	DNAJB5	25822	DnaJ (Hsp40) homolog, subfamily B, member 5	3.27907	1.36006	0.278932
A_32_P90047	NA	NA	NA	NA	3.28202	1.39265	0.278932
A_32_P136269	NM_024677	NSUN7	79730	NOP2/Sun domain family, member 7	3.28591	1.42822	0.278932
A_23_P64785	NM_152320	ZNF641	121274	zinc finger protein 641	3.2807	1.4332	0.278932
A_23_P383986	NM_015892	CHST15	51363	carbohydrate (N-acetylgalactosamine 4-sulfate 6-O) sulfotransferase 15	3.28481	1.51485	0.278932
A_24_P13032	NM_003338	UBE2D1	7321	ubiquitin-conjugating enzyme E2D 1 (UBC4/5 homolog, yeast)	3.27771	1.51943	0.278932
A_23_P100196	NM_005153	USP10	9100	ubiquitin specific peptidase 10	3.28017	1.62311	0.278932
A_23_P414958	NM_005761	PLXNC1	10154	plexin C1	3.28207	1.66974	0.278932
A_32_P125808	NA	NA	NA	NA	3.27835	1.80841	0.278932
A_32_P43664	AW136683	IGJ	3512	immunoglobulin J polypeptide, linker protein for immunoglobulin alpha and mu polypeptides	-2.83091	-1.65234	0.289517
A_24_P363745	NM_014665	LRRC14	9684	leucine rich repeat containing 14	-2.83537	-1.50197	0.289517
A_23_P103361	NM_005356	LCK	3932	lymphocyte-specific protein tyrosine kinase	-2.83101	-1.4664	0.289517
A_24_P681563	NA	NA	NA	NA	-2.83028	-1.41206	0.289517
A_24_P247576	XR_018931	NA	NA	NA	-2.83524	-1.40456	0.289517
A_23_P323761	NM_025228	TRAF3IP3	80342	TRAF3 interacting protein 3	-2.836	-1.38075	0.289517
A_23_P359616	NM_025065	RPF1	80135	ribosome production factor 1 homolog (S. cerevisiae)	-2.83361	-1.37704	0.289517
A_24_P605563	AY172962	IGL@	3535	immunoglobulin lambda locus	-2.83161	-1.35411	0.289517
A_24_P161655	NA	NA	NA	NA	-2.83461	-1.31947	0.289517
A_23_P75204	NM_017615	NSMCE4A	54780	non-SMC element 4 homolog A (S. cerevisiae)	-2.83353	-1.3157	0.289517
A_24_P920904	BC032347	C8orf59	401466	chromosome 8 open reading frame 59	-2.83548	-1.21997	0.289517
A_24_P246626	NA	NA	NA	NA	-2.83689	-1.4692	0.29165
A_23_P360769	NM_002372	MAN2A1	4124	mannosidase, alpha, class 2A, member 1	-2.84034	-1.45022	0.29165
A_32_P205329	AF088007	NA	NA	NA	-2.83768	-1.40497	0.29165
A_23_P113311	NM_017732	NA	NA	NA	-2.83798	-1.28591	0.29165
A_24_P69691	NM_145011	ZNF25	219749	zinc finger protein 25	-2.84022	-1.20451	0.29165
A_23_P128641	NM_005800	USPL1	10208	ubiquitin specific peptidase like 1	-2.84046	-1.18566	0.29165
A_23_P3146	NM_004863	SPTLC2	9517	serine palmitoyltransferase, long chain base subunit 2	3.26025	1.40379	0.29165
A_24_P937536	AK097259	NA	NA	NA	3.26187	1.42228	0.29165
A_24_P766205	NA	NA	NA	NA	-2.84552	-1.66934	0.293221
A_32_P175580	BC001697	RPS15A	6210	ribosomal protein S15a	-2.84583	-1.63394	0.293221
A_24_P943263	NM_006989	RASA4	10156	RAS p21 protein activator 4	-2.84402	-1.57536	0.293221
A_32_P228869	NM_006937	SUMO2	6613	SMT3 suppressor of mif two 3 homolog 2 (S. cerevisiae)	-2.84396	-1.50577	0.293221
A_32_P39440	BC030813	IGK@	50802	immunoglobulin kappa locus	-2.84311	-1.32417	0.293221
A_32_P53713	BC111068	CLN3	1201	ceroid-lipofuscinosis, neuronal 3	-2.8455	-1.30807	0.293221
A_24_P401241	NM_198893	ZNF160	90338	zinc finger protein 160	-2.84269	-1.28574	0.293221
A_32_P24059	BX640861	NA	NA	NA	-2.84458	-1.28411	0.293221
A_24_P479793	NA	NA	NA	NA	-2.84445	-1.26963	0.293221
A_23_P76882	NM_182851	CCNB1IP1	57820	cyclin B1 interacting protein 1	-2.84809	-1.26868	0.293221
A_23_P386561	NM_001002926	TWISTNB	221830	TWIST neighbor	-2.84419	-1.20956	0.293221
A_24_P179354	BC001555	PPIG	9360	peptidylprolyl isomerase G (cyclophilin G)	-2.84767	-1.19775	0.293221
A_24_P323916	XR_018701	NA	NA	NA	-2.84824	-1.19004	0.293221
A_23_P26905	NM_007215	POLG2	11232	polymerase (DNA directed), gamma 2, accessory subunit	-2.85238	-1.35605	0.295811
A_23_P202269	NM_020987	ANK3	288	ankyrin 3, node of Ranvier (ankyrin G)	-2.84971	-1.34273	0.295811
A_23_P17393	NM_001316	CSE1L	1434	CSE1 chromosome segregation 1-like (yeast)	-2.84986	-1.33668	0.295811
A_23_P217339	NM_005044	PRKX	5613	protein kinase, X-linked	-2.85168	-1.28405	0.295811
A_24_P823708	BC021732	LOC728855	728855	hypothetical LOC728855	-2.85071	-1.26342	0.295811
A_24_P338757	NM_005800	USPL1	10208	ubiquitin specific peptidase like 1	-2.85219	-1.23459	0.295811
A_24_P413470	NM_005427	TP73	7161	tumor protein p73	3.26932	1.32902	0.295811
A_24_P152937	NA	NA	NA	NA	3.26779	1.34737	0.295811
A_23_P421493	NM_020995	HPR	3250	haptoglobin-related protein	3.27074	1.38665	0.295811
A_24_P213134	AF318321	NA	NA	NA	3.27342	1.44678	0.295811
A_24_P333733	NM_005177	ATP6V0A1	535	ATPase, H+ transporting, lysosomal V0 subunit a1	3.26625	1.46795	0.295811
A_24_P224727	NM_004364	CEBPA	1050	CCAAT/enhancer binding protein (C/EBP), alpha	3.26782	1.48542	0.295811
A_23_P119502	NM_003775	S1PR4	8698	sphingosine-1-phosphate receptor 4	3.27095	1.55454	0.295811
A_23_P121885	NM_031916	ROPN1L	83853	ropporin 1-like	3.26986	1.5704	0.295811
A_23_P206760	NM_005143	HP	3240	haptoglobin	3.27185	2.10011	0.295811
A_23_P99275	NM_002258	KLRB1	3820	killer cell lectin-like receptor subfamily B, member 1	-2.82191	-1.79972	0.301403
A_24_P213354	XR_015710	LOC729046	729046	similar to ribosomal protein L17	-2.8182	-1.63139	0.301403
A_23_P57950	NM_000539	RHO	6010	rhodopsin	-2.82098	-1.44968	0.301403
A_32_P88987	AK022346	NA	NA	NA	-2.81802	-1.43085	0.301403
A_23_P31055	NM_198887	NUP43	348995	nucleoporin 43kDa	-2.81879	-1.36261	0.301403
A_32_P144342	NM_006437	PARP4	143	poly (ADP-ribose) polymerase family, member 4	-2.81941	-1.32482	0.301403
A_23_P80773	NM_021203	SRPRB	58477	signal recognition particle receptor, B subunit	-2.81516	-1.31721	0.301403
A_24_P152385	NA	NA	NA	NA	-2.81591	-1.2995	0.301403
A_24_P181108	NM_018093	WDR74	54663	WD repeat domain 74	-2.82095	-1.243	0.301403
A_23_P406957	NM_138778	WDR85	92715	WD repeat domain 85	-2.81578	-1.23504	0.301403
A_32_P36835	NA	NA	NA	NA	-2.81777	-1.2203	0.301403
A_24_P419300	NA	NA	NA	NA	-2.81524	-1.21256	0.301403
A_32_P10123	NA	NA	NA	NA	-2.8153	-1.1975	0.301403
A_23_P29754	NM_203314	BDH1	622	3-hydroxybutyrate dehydrogenase, type 1	-2.81556	-1.17581	0.301403
A_24_P341517	NA	NA	NA	NA	-2.81622	-1.16075	0.301403
A_23_P143120	NM_003183	ADAM17	6868	ADAM metallopeptidase domain 17	3.24681	1.38073	0.301403
A_23_P49499	NM_006456	ST6GALNAC2	10610	ST6 (alpha-N-acetyl-neuraminyl-2,3-beta-galactosyl-1,3)-N-acetylgalactosaminide alpha-2,6-sialyltransferase 2	3.24691	1.50584	0.301403
A_24_P136866	NM_021097	SLC8A1	6546	solute carrier family 8 (sodium/calcium exchanger), member 1	3.24548	1.66862	0.301403
A_24_P366415	NA	NA	NA	NA	-2.82353	-1.55021	0.304965
A_24_P118382	NA	NA	NA	NA	-2.82281	-1.51047	0.304965
A_32_P187009	AK026295	NA	NA	NA	-2.82699	-1.43037	0.304965
A_23_P357104	NM_001155	ANXA6	309	annexin A6	-2.82657	-1.39242	0.304965
A_23_P74581	BC022205	SNHG12	85028	small nucleolar RNA host gene 12 (non-protein coding)	-2.82834	-1.38745	0.304965
A_23_P406105	NM_006836	GCN1L1	10985	GCN1 general control of amino-acid synthesis 1-like 1 (yeast)	-2.82718	-1.36344	0.304965
A_24_P145911	NA	NA	NA	NA	-2.8283	-1.34593	0.304965
A_24_P29876	NM_018361	AGPAT5	55326	1-acylglycerol-3-phosphate O-acyltransferase 5 (lysophosphatidic acid acyltransferase, epsilon)	-2.82484	-1.32465	0.304965
A_23_P117302	AF354444	NA	NA	NA	-2.82585	-1.30967	0.304965
A_24_P778836	NM_015659	RSL1D1	26156	ribosomal L1 domain containing 1	-2.82839	-1.29771	0.304965
A_24_P510047	AK022086	NA	NA	NA	-2.82345	-1.25185	0.304965
A_23_P382045	NM_020245	TULP4	56995	tubby like protein 4	-2.82703	-1.24603	0.304965
A_24_P285163	NM_017542	POGK	57645	pogo transposable element with KRAB domain	-2.8243	-1.24355	0.304965
A_24_P19752	NM_002857	PEX19	5824	peroxisomal biogenesis factor 19	-2.82563	-1.22476	0.304965
A_32_P9048	BC078172	NA	NA	NA	3.24964	1.28516	0.304965
A_24_P647146	NM_015401	HDAC7	51564	histone deacetylase 7	3.25385	1.3918	0.304965
A_23_P255011	NM_001025777	UGGT1	56886	UDP-glucose glycoprotein glucosyltransferase 1	3.24939	1.48525	0.304965
A_23_P157117	NM_182898	CREB5	9586	cAMP responsive element binding protein 5	3.25056	1.65832	0.304965
A_24_P408772	NM_005746	NAMPT	10135	nicotinamide phosphoribosyltransferase	3.25289	1.72008	0.304965
A_23_P122531	NM_001040437	C6orf48	50854	chromosome 6 open reading frame 48	-2.81133	-1.429	0.317562
A_24_P204454	NA	NA	NA	NA	-2.81117	-1.3811	0.317562
A_32_P15799	NM_005517	HMGN2	3151	high-mobility group nucleosomal binding domain 2	-2.80896	-1.35026	0.317562
A_23_P90696	NM_021643	TRIB2	28951	tribbles homolog 2 (Drosophila)	-2.80989	-1.31241	0.317562
A_24_P383581	NM_205767	C19orf70	125988	chromosome 19 open reading frame 70	-2.80896	-1.31129	0.317562
A_24_P74064	NM_003409	ZFP161	7541	zinc finger protein 161 homolog (mouse)	-2.81273	-1.27114	0.317562
A_24_P933173	NA	NA	NA	NA	-2.81373	-1.25455	0.317562
A_23_P259641	NM_004456	EZH2	2146	enhancer of zeste homolog 2 (Drosophila)	-2.81281	-1.25087	0.317562
A_32_P122373	NR_002729	MST1P9	11223	macrophage stimulating 1 (hepatocyte growth factor-like) pseudogene 9	-2.81084	-1.20329	0.317562
A_23_P86731	NM_005674	ZNF239	8187	zinc finger protein 239	-2.81329	-1.20274	0.317562
A_23_P153084	NM_006788	RALBP1	10928	ralA binding protein 1	3.24203	1.67113	0.317562
A_32_P25889	BC036938	NF-E4	58160	transcription factor NF-E4	3.23834	1.73532	0.317562
A_23_P30950	NM_052961	SLC26A8	116369	solute carrier family 26, member 8	3.24096	2.01685	0.317562
A_24_P375932	NA	NA	NA	NA	-2.79834	-1.6971	0.3305
A_24_P83968	XR_015607	NA	NA	NA	-2.79731	-1.53327	0.3305
A_23_P89835	CR597075	MAPRE2	10982	microtubule-associated protein, RP/EB family, member 2	-2.79861	-1.28765	0.3305
A_23_P3552	BC009198	RRN3P1	730092	RNA polymerase I transcription factor homolog (S. cerevisiae) pseudogene 1	-2.7968	-1.26248	0.3305
A_24_P382119	NM_004687	MTMR4	9110	myotubularin related protein 4	-2.79754	-1.25891	0.3305
A_24_P220435	AK097792	NA	NA	NA	-2.79857	-1.2182	0.3305
A_32_P40456	BM475547	NA	NA	NA	-2.79877	-1.18309	0.3305
A_32_P36905	NA	NA	NA	NA	3.23424	1.22105	0.3305
A_24_P85365	BC018681	NDST2	8509	N-deacetylase/N-sulfotransferase (heparan glucosaminyl) 2	3.22709	1.25548	0.3305
A_23_P132019	NM_031483	ITCH	83737	itchy E3 ubiquitin protein ligase homolog (mouse)	3.23155	1.2674	0.3305
A_23_P207131	NM_203351	MAP3K3	4215	mitogen-activated protein kinase kinase kinase 3	3.23281	1.4226	0.3305
A_24_P50767	AF161342	MAP4K2	5871	mitogen-activated protein kinase kinase kinase kinase 2	3.23016	1.48461	0.3305
A_23_P166087	NM_014737	RASSF2	9770	Ras association (RalGDS/AF-6) domain family member 2	3.23088	1.57157	0.3305
A_23_P60306	NM_138554	TLR4	7099	toll-like receptor 4	3.22786	1.63752	0.3305
A_23_P423695	NM_006454	MXD4	10608	MAX dimerization protein 4	-2.80292	-1.67798	0.333453
A_23_P395595	NM_015308	FNBP4	23360	formin binding protein 4	-2.80091	-1.42159	0.333453
A_32_P220161	NA	NA	NA	NA	-2.80446	-1.37799	0.333453
A_32_P173058	NM_015012	TMEM41B	440026	transmembrane protein 41B	-2.80744	-1.37372	0.333453
A_24_P772147	CR618720	LOC401504	401504	hypothetical gene supported by AK091718	-2.80473	-1.31196	0.333453
A_24_P90022	NA	NA	NA	NA	-2.80262	-1.29169	0.333453
A_23_P151166	NM_001040107	HVCN1	84329	hydrogen voltage-gated channel 1	-2.80298	-1.29077	0.333453
A_23_P310532	NM_138358	C19orf52	90580	chromosome 19 open reading frame 52	-2.80113	-1.27586	0.333453
A_23_P153086	NM_024805	C18orf22	79863	chromosome 18 open reading frame 22	-2.80717	-1.26035	0.333453
A_23_P88489	NM_172095	CATSPER2	117155	cation channel, sperm associated 2	-2.80705	-1.23652	0.333453
A_24_P916251	NM_000991	RPL28	6158	ribosomal protein L28	-2.80629	-1.23163	0.333453
A_23_P429020	NM_181786	HKR1	284459	GLI-Kruppel family member HKR1	-2.80419	-1.22515	0.333453
A_24_P254106	AK026467	CD22	933	CD22 molecule	-2.8008	-1.20792	0.333453
A_23_P13969	BC052611	PXN	5829	paxillin	-2.781	-1.65225	0.340883
A_24_P384239	NA	NA	NA	NA	-2.78883	-1.6472	0.340883
A_23_P82128	NM_001016	RPS12	6206	ribosomal protein S12	-2.78132	-1.55612	0.340883
A_24_P288993	NA	NA	NA	NA	-2.79227	-1.50496	0.340883
A_32_P200537	NA	NA	NA	NA	-2.78973	-1.49842	0.340883
A_24_P76868	X01147	NA	NA	NA	-2.78606	-1.4952	0.340883
A_24_P298238	NA	NA	NA	NA	-2.78769	-1.45898	0.340883
A_32_P27020	NM_173638	NBPF15	284565	neuroblastoma breakpoint family, member 15	-2.78358	-1.39806	0.340883
A_23_P14853	NM_002344	LTK	4058	leukocyte receptor tyrosine kinase	-2.79194	-1.38677	0.340883
A_23_P154266	NM_017952	PTCD3	55037	Pentatricopeptide repeat domain 3	-2.79175	-1.35382	0.340883
A_23_P93709	AK098134	NA	NA	NA	-2.79261	-1.349	0.340883
A_24_P113341	NM_031448	C19orf12	83636	chromosome 19 open reading frame 12	-2.78897	-1.34805	0.340883
A_23_P13663	NM_021238	FAM60A	58516	family with sequence similarity 60, member A	-2.793	-1.31518	0.340883
A_23_P54389	NM_024611	NARG2	79664	NMDA receptor regulated 2	-2.78498	-1.31197	0.340883
A_24_P850336	NA	NA	NA	NA	-2.79214	-1.30155	0.340883
A_32_P11786	NM_006275	SFRS6	6431	splicing factor, arginine/serine-rich 6	-2.78363	-1.29833	0.340883
A_24_P324838	AK128568	IGHD	3495	immunoglobulin heavy constant delta	-2.78615	-1.29471	0.340883
A_24_P317135	NM_015004	EXOSC7	23016	exosome component 7	-2.78492	-1.27809	0.340883
A_24_P940524	NM_003410	ZFX	7543	zinc finger protein, X-linked	-2.78285	-1.27503	0.340883
A_23_P73660	NM_001011658	TRAPPC2	6399	trafficking protein particle complex 2	-2.79104	-1.27376	0.340883
A_23_P204417	NM_018463	ITFG2	55846	integrin alpha FG-GAP repeat containing 2	-2.78384	-1.27159	0.340883
A_24_P931428	AK021980	TCF4	6925	transcription factor 4	-2.78634	-1.26655	0.340883
A_24_P902052	CR611723	KIAA0114	57291	KIAA0114	-2.79193	-1.25939	0.340883
A_32_P118220	AK091308	NAA15	80155	N(alpha)-acetyltransferase 15, NatA auxiliary subunit	-2.78398	-1.25053	0.340883
A_23_P80086	NM_013240	N6AMT1	29104	N-6 adenine-specific DNA methyltransferase 1 (putative)	-2.78745	-1.24956	0.340883
A_23_P310350	NM_013276	SHPK	23729	sedoheptulokinase	-2.78345	-1.23739	0.340883
A_24_P504050	BX648484	TMEM170A	124491	transmembrane protein 170A	-2.79316	-1.23177	0.340883
A_23_P200560	NM_001039802	CDC42	998	cell division cycle 42 (GTP binding protein, 25kDa)	-2.79518	-1.22783	0.340883
A_24_P479065	NA	NA	NA	NA	-2.79459	-1.22732	0.340883
A_32_P760762	NA	NA	NA	NA	-2.78666	-1.21663	0.340883
A_23_P24723	NM_016464	TMEM138	51524	transmembrane protein 138	-2.78954	-1.21656	0.340883
A_23_P150746	AL359570	DKFZp547G183	55525	hypothetical LOC55525	-2.78567	-1.2157	0.340883
A_24_P721828	AK022015	NA	NA	NA	-2.79026	-1.21294	0.340883
A_32_P99116	NA	NA	NA	NA	-2.79476	-1.19573	0.340883
A_23_P92602	NR_002451	ABCA11P	79963	ATP-binding cassette, sub-family A (ABC1), member 11 (pseudogene)	-2.78477	-1.14072	0.340883
A_32_P200901	BC013025	NA	NA	NA	-2.78532	-1.13035	0.340883
A_24_P382661	NM_005239	ETS2	2114	v-ets erythroblastosis virus E26 oncogene homolog 2 (avian)	3.2233	1.60308	0.340883
A_32_P62371	NA	NA	NA	NA	-2.77951	-1.56701	0.355528
A_24_P417606	XM_496446	NA	NA	NA	-2.77825	-1.43571	0.355528
A_24_P281801	NA	NA	NA	NA	-2.77664	-1.40637	0.355528
A_32_P145385	AK001118	UBR2	23304	ubiquitin protein ligase E3 component n-recognin 2	-2.77611	-1.32707	0.355528
A_23_P401238	NA	NA	NA	NA	-2.77793	-1.32021	0.355528
A_24_P349547	XR_019531	NA	NA	NA	-2.77738	-1.31959	0.355528
A_23_P254498	NM_016492	RANGRF	29098	RAN guanine nucleotide release factor	-2.77508	-1.30472	0.355528
A_23_P149649	NM_003000	SDHB	6390	succinate dehydrogenase complex, subunit B, iron sulfur (Ip)	-2.77492	-1.28019	0.355528
A_24_P88554	NM_003846	PEX11B	8799	peroxisomal biogenesis factor 11 beta	-2.77558	-1.2496	0.355528
A_23_P166159	NM_030815	PDRG1	81572	p53 and DNA-damage regulated 1	-2.77708	-1.2247	0.355528
A_24_P922182	AF289600	NA	NA	NA	-2.77533	-1.16261	0.355528
A_32_P175301	NM_014957	DENND3	22898	DENN/MADD domain containing 3	3.22069	1.42593	0.355528
A_24_P366994	NM_004309	ARHGDIA	396	Rho GDP dissociation inhibitor (GDI) alpha	3.21979	1.58102	0.355528
A_32_P198223	NA	NA	NA	NA	3.21729	1.63407	0.355528
A_23_P34510	NM_198040	PHC2	1912	polyhomeotic homolog 2 (Drosophila)	3.22086	1.82216	0.355528
A_24_P33385	NA	NA	NA	NA	-2.7579	-1.49174	0.367012
A_24_P695669	XM_001127354	NA	NA	NA	-2.75742	-1.35464	0.367012
A_24_P92683	AK128476	IGHA1	3493	immunoglobulin heavy constant alpha 1	-2.75758	-1.2965	0.367012
A_24_P166663	NM_001259	CDK6	1021	cyclin-dependent kinase 6	-2.75677	-1.27956	0.367012
A_23_P201342	NM_181870	NA	NA	NA	-2.75821	-1.27733	0.367012
A_23_P121939	NA	NA	NA	NA	-2.76128	-1.26433	0.367012
A_23_P216522	NM_016446	TMEM8B	51754	transmembrane protein 8B	-2.76043	-1.22878	0.367012
A_23_P139575	NM_001005354	PRR13	54458	proline rich 13	3.19793	1.32862	0.367012
A_32_P179205	XM_208373	NA	NA	NA	-2.7631	-1.46231	0.368788
A_23_P431815	NM_006137	CD7	924	CD7 molecule	-2.76412	-1.41795	0.368788
A_24_P349788	NA	NA	NA	NA	-2.76333	-1.39321	0.368788
A_24_P215765	NM_024490	ATP10A	57194	ATPase, class V, type 10A	-2.76489	-1.3306	0.368788
A_23_P9761	NM_001037144	CNTROB	116840	centrobin, centrosomal BRCA2 interacting protein	3.20157	1.26496	0.368788
A_32_P190648	NA	NA	NA	NA	-2.76874	-1.72865	0.369907
A_24_P341126	NA	NA	NA	NA	-2.76829	-1.3485	0.369907
A_23_P63402	NM_013296	GPSM2	29899	G-protein signaling modulator 2 (AGS3-like, C. elegans)	3.21148	1.21363	0.369907
A_23_P218302	NM_032569	GLYR1	84656	glyoxylate reductase 1 homolog (Arabidopsis)	3.20774	1.26008	0.369907
A_23_P146811	NM_205836	FBXO38	81545	F-box protein 38	3.21031	1.27743	0.369907
A_23_P169197	NM_032303	HSDL2	84263	hydroxysteroid dehydrogenase like 2	3.20834	1.35983	0.369907
A_23_P257895	NM_138957	MAPK1	5594	mitogen-activated protein kinase 1	3.2088	1.39673	0.369907
A_32_P119096	NA	NA	NA	NA	3.2078	1.50178	0.369907
A_32_P163739	BC031632	KIAA1257	57501	KIAA1257	3.2064	1.57743	0.369907
A_23_P85716	NM_021642	FCGR2A	2212	Fc fragment of IgG, low affinity IIa, receptor (CD32)	3.21288	1.60573	0.369907
A_24_P641673	NA	NA	NA	NA	-2.76985	-1.72508	0.372165
A_32_P232543	XM_930195	NA	NA	NA	-2.77075	-1.58915	0.372165
A_24_P19410	NM_175709	CBX7	23492	chromobox homolog 7	-2.77043	-1.47117	0.372165
A_24_P157424	NM_007362	NCBP2	22916	nuclear cap binding protein subunit 2, 20kDa	-2.76985	-1.34327	0.372165
A_23_P13554	NM_001007027	ALG8	79053	asparagine-linked glycosylation 8, alpha-1,3-glucosyltransferase homolog (S. cerevisiae)	-2.76973	-1.28319	0.372165
A_23_P358438	NM_052939	FCRL3	115352	Fc receptor-like 3	-2.7485	-1.43772	0.378788
A_32_P146844	NA	NA	NA	NA	-2.7457	-1.41125	0.378788
A_24_P272873	BC067891	RPL13AP3	645683	ribosomal protein L13a pseudogene 3	-2.74854	-1.37515	0.378788
A_32_P199725	BU783246	NA	NA	NA	-2.74759	-1.32633	0.378788
A_23_P82299	NM_145030	C7orf47	221908	chromosome 7 open reading frame 47	-2.74707	-1.29253	0.378788
A_24_P192262	NM_005402	RALA	5898	v-ral simian leukemia viral oncogene homolog A (ras related)	-2.74593	-1.25094	0.378788
A_23_P106633	NM_018380	DDX28	55794	DEAD (Asp-Glu-Ala-Asp) box polypeptide 28	-2.74824	-1.25031	0.378788
A_32_P89837	AF110908	TRAF3	7187	TNF receptor-associated factor 3	-2.74818	-1.23454	0.378788
A_23_P126908	NM_003820	TNFRSF14	8764	tumor necrosis factor receptor superfamily, member 14 (herpesvirus entry mediator)	-2.74676	-1.22765	0.378788
A_23_P21706	NM_001905	CTPS	1503	CTP synthase	-2.74932	-1.20129	0.378788
A_23_P419038	NM_004898	CLOCK	9575	clock homolog (mouse)	-2.7498	-1.14606	0.378788
A_23_P423957	NM_024963	FBXL18	80028	F-box and leucine-rich repeat protein 18	3.19103	1.40513	0.378788
A_23_P56933	NM_020532	RTN4	57142	reticulon 4	3.18979	1.44907	0.378788
A_32_P19294	NM_144669	GLT1D1	144423	glycosyltransferase 1 domain containing 1	3.1896	1.56252	0.378788
A_23_P255345	NM_004666	VNN1	8876	vanin 1	3.19158	1.58126	0.378788
A_24_P212654	NA	NA	NA	NA	-2.75222	-1.42062	0.382188
A_23_P5234	NM_003423	ZNF43	7594	zinc finger protein 43	-2.75201	-1.36163	0.382188
A_23_P19517	NM_002224	ITPR3	3710	inositol 1,4,5-triphosphate receptor, type 3	-2.75359	-1.3499	0.382188
A_24_P266728	NM_004630	SF1	7536	splicing factor 1	-2.75342	-1.31805	0.382188
A_23_P169189	NM_003640	IKBKAP	8518	inhibitor of kappa light polypeptide gene enhancer in B-cells, kinase complex-associated protein	-2.75087	-1.27979	0.382188
A_24_P915464	NA	NA	NA	NA	-2.75152	-1.27232	0.382188
A_32_P104460	NM_019007	ARMCX6	54470	armadillo repeat containing, X-linked 6	-2.75532	-1.24972	0.382188
A_24_P45481	NM_005465	AKT3	10000	v-akt murine thymoma viral oncogene homolog 3 (protein kinase B, gamma)	-2.75311	-1.19881	0.382188
A_23_P52531	NM_152644	FAM24B	196792	family with sequence similarity 24, member B	-2.75433	-1.18153	0.382188
A_24_P935667	AF086335	NA	NA	NA	3.1954	1.4035	0.382188
A_24_P366457	NA	NA	NA	NA	-2.73776	-1.58551	0.391363
A_32_P14544	NM_002952	RPS2	6187	ribosomal protein S2	-2.73493	-1.53471	0.391363
A_23_P65089	NM_016355	DDX47	51202	DEAD (Asp-Glu-Ala-Asp) box polypeptide 47	-2.73548	-1.35617	0.391363
A_23_P10356	NM_021777	ADAM28	10863	ADAM metallopeptidase domain 28	-2.73693	-1.3486	0.391363
A_23_P258088	NM_020804	PACSIN1	29993	protein kinase C and casein kinase substrate in neurons 1	-2.73315	-1.34042	0.391363
A_23_P165061	NM_198969	AES	166	amino-terminal enhancer of split	-2.73639	-1.33137	0.391363
A_23_P62351	NM_019007	ARMCX6	54470	armadillo repeat containing, X-linked 6	-2.73732	-1.23277	0.391363
A_24_P913005	NA	NA	NA	NA	-2.73505	-1.23006	0.391363
A_23_P218096	NM_022118	RBM26	64062	RNA binding motif protein 26	-2.73329	-1.17268	0.391363
A_24_P215628	NM_001014283	DCUN1D2	55208	DCN1, defective in cullin neddylation 1, domain containing 2 (S. cerevisiae)	-2.73701	-1.16458	0.391363
A_24_P920319	NM_021211	ZBED5	58486	zinc finger, BED-type containing 5	-2.7431	-1.50559	0.39367
A_23_P360213	NA	NA	NA	NA	-2.74094	-1.37326	0.39367
A_23_P36888	NM_138371	FAM113B	91523	family with sequence similarity 113, member B	-2.74016	-1.35581	0.39367
A_24_P186124	NM_182501	MTERFD2	130916	MTERF domain containing 2	-2.74146	-1.3288	0.39367
A_23_P39844	NM_006839	IMMT	10989	inner membrane protein, mitochondrial (mitofilin)	-2.74092	-1.2926	0.39367
A_24_P116378	NM_001018090	GCOM1	145781	GRINL1A complex locus	-2.74189	-1.27209	0.39367
A_32_P144421	NM_053042	ZNF518B	85460	zinc finger protein 518B	-2.74252	-1.2317	0.39367
A_32_P141262	NM_054026	CNOT7	29883	CCR4-NOT transcription complex, subunit 7	-2.73996	-1.21721	0.39367
A_23_P203305	NM_144981	IMMP1L	196294	IMP1 inner mitochondrial membrane peptidase-like (S. cerevisiae)	-2.73901	-1.21447	0.39367
A_23_P112652	NM_015442	CNOT10	25904	CCR4-NOT transcription complex, subunit 10	-2.74024	-1.1851	0.39367
A_24_P126890	NM_001024921	RPL9	6133	ribosomal protein L9	-2.72815	-1.55981	0.41925
A_23_P123974	NM_012145	DTYMK	1841	deoxythymidylate kinase (thymidylate kinase)	-2.72562	-1.36563	0.41925
A_24_P39639	NM_058219	EXOSC6	118460	exosome component 6	-2.73112	-1.32989	0.41925
A_23_P101185	NM_004539	NARS	4677	asparaginyl-tRNA synthetase	-2.7274	-1.32621	0.41925
A_23_P383688	NM_020745	AARS2	57505	alanyl-tRNA synthetase 2, mitochondrial (putative)	-2.73118	-1.31996	0.41925
A_24_P135391	NA	NA	NA	NA	-2.72636	-1.30339	0.41925
A_23_P69058	NM_000249	MLH1	4292	mutL homolog 1, colon cancer, nonpolyposis type 2 (E. coli)	-2.72938	-1.29814	0.41925
A_24_P391591	AK057596	LOC150759	150759	hypothetical protein LOC150759	-2.72738	-1.25626	0.41925
A_24_P54083	CR610205	NA	NA	NA	-2.72982	-1.23044	0.41925
A_23_P18641	NM_031953	SNX25	83891	sorting nexin 25	-2.72883	-1.20512	0.41925
A_23_P117059	NM_004731	SLC16A7	9194	solute carrier family 16, member 7 (monocarboxylic acid transporter 2)	-2.72718	-1.19379	0.41925
A_23_P200425	NM_022753	S100PBP	64766	S100P binding protein	-2.72611	-1.18371	0.41925
A_24_P416411	NM_000286	PEX12	5193	peroxisomal biogenesis factor 12	-2.73181	-1.13974	0.41925
A_23_P105028	NM_015459	ATL3	25923	atlastin GTPase 3	3.17898	1.18166	0.41925
A_32_P80678	NM_001005845	ADAM9	8754	ADAM metallopeptidase domain 9 (meltrin gamma)	3.17695	1.20071	0.41925
A_24_P250176	NM_170607	MLX	6945	MAX-like protein X	3.17163	1.22016	0.41925
A_23_P42563	NM_012470	TNPO3	23534	transportin 3	3.17722	1.23031	0.41925
A_23_P46618	NM_025179	PLXNA2	5362	plexin A2	3.17186	1.27193	0.41925
A_24_P323941	NM_001012971	C20orf106	200232	chromosome 20 open reading frame 106	3.17658	1.35641	0.41925
A_24_P54670	NM_003043	SLC6A6	6533	solute carrier family 6 (neurotransmitter transporter, taurine), member 6	3.17103	1.36213	0.41925
A_24_P88763	NM_032603	LOXL3	84695	lysyl oxidase-like 3	3.17437	1.36332	0.41925
A_24_P377144	NM_058172	ANTXR2	118429	anthrax toxin receptor 2	3.17963	1.37153	0.41925
A_23_P99253	NM_004664	LIN7A	8825	lin-7 homolog A (C. elegans)	3.17943	1.4265	0.41925
A_24_P379413	NM_000565	IL6R	3570	interleukin 6 receptor	3.17476	1.51781	0.41925
A_23_P74001	NM_005621	S100A12	6283	S100 calcium binding protein A12	3.17041	1.90807	0.41925
A_24_P260300	CR622342	HNRPDL	9987	heterogeneous nuclear ribonucleoprotein D-like	-2.7083	-1.35421	0.424733
A_23_P103968	NM_012067	AKR7A3	22977	aldo-keto reductase family 7, member A3 (aflatoxin aldehyde reductase)	-2.70694	-1.29633	0.424733
A_23_P151459	NM_015057	MYCBP2	23077	MYC binding protein 2	-2.70615	-1.2581	0.424733
A_23_P32913	NM_031905	ARMC10	83787	armadillo repeat containing 10	-2.70686	-1.23707	0.424733
A_23_P323743	NM_025049	PIF1	80119	PIF1 5'-to-3' DNA helicase homolog (S. cerevisiae)	3.15395	1.49603	0.424733
A_23_P29079	NM_001002021	NA	NA	NA	-2.71558	-1.62843	0.425932
A_24_P75399	NA	NA	NA	NA	-2.71367	-1.5882	0.425932
A_24_P837234	XR_018414	NA	NA	NA	-2.71175	-1.54369	0.425932
A_23_P406385	NM_153350	FBXL16	146330	F-box and leucine-rich repeat protein 16	-2.71347	-1.53737	0.425932
A_24_P740857	AL137354	NA	NA	NA	-2.71013	-1.48976	0.425932
A_23_P136753	NA	NA	NA	NA	-2.71616	-1.42725	0.425932
A_24_P933492	NM_178566	ZDHHC21	340481	zinc finger, DHHC-type containing 21	-2.71107	-1.40911	0.425932
A_32_P44274	NM_022092	CHTF18	63922	CTF18, chromosome transmission fidelity factor 18 homolog (S. cerevisiae)	-2.71175	-1.32861	0.425932
A_23_P100654	NM_020899	ZBTB4	57659	zinc finger and BTB domain containing 4	-2.71618	-1.29515	0.425932
A_24_P733083	NA	NA	NA	NA	-2.7131	-1.26244	0.425932
A_24_P931364	AK022062	NA	NA	NA	-2.71096	-1.23697	0.425932
A_23_P88222	NM_138790	PLD4	122618	phospholipase D family, member 4	-2.71343	-1.2345	0.425932
A_32_P1543	NA	NA	NA	NA	-2.71674	-1.21725	0.425932
A_32_P64418	NM_152383	DIS3L2	129563	DIS3 mitotic control homolog (S. cerevisiae)-like 2	-2.71279	-1.2039	0.425932
A_23_P151337	NR_002605	DLEU1	10301	deleted in lymphocytic leukemia 1 (non-protein coding)	-2.70974	-1.18737	0.425932
A_23_P111995	NM_002318	LOXL2	4017	lysyl oxidase-like 2	-2.71585	-1.14207	0.425932
A_23_P206945	NM_004035	ACOX1	51	acyl-Coenzyme A oxidase 1, palmitoyl	3.1573	1.3726	0.425932
A_23_P375494	NM_004364	CEBPA	1050	CCAAT/enhancer binding protein (C/EBP), alpha	3.15876	1.52791	0.425932
A_32_P165340	NM_003133	SRP9	6726	signal recognition particle 9kDa	-2.7199	-1.50721	0.430303
A_24_P238316	XR_018052	NA	NA	NA	-2.72165	-1.48875	0.430303
A_32_P514790	BC053362	UNK	85451	unkempt homolog (Drosophila)	-2.72076	-1.45403	0.430303
A_24_P335901	NM_006631	ZNF266	10781	zinc finger protein 266	-2.71775	-1.32714	0.430303
A_23_P96990	NM_002533	NVL	4931	nuclear VCP-like	-2.72288	-1.28785	0.430303
A_32_P56249	NA	NA	NA	NA	-2.71954	-1.28315	0.430303
A_23_P42884	NM_032014	MRPS24	64951	mitochondrial ribosomal protein S24	-2.71921	-1.26575	0.430303
A_23_P108143	NM_000156	GAMT	2593	guanidinoacetate N-methyltransferase	-2.72277	-1.26507	0.430303
A_24_P605233	NA	NA	NA	NA	-2.72262	-1.25556	0.430303
A_32_P749354	NM_032325	EIF1AD	84285	eukaryotic translation initiation factor 1A domain containing	-2.72306	-1.24086	0.430303
A_24_P273635	NM_133636	HELQ	113510	helicase, POLQ-like	-2.72013	-1.21409	0.430303
A_24_P39101	NM_031954	KCTD10	83892	potassium channel tetramerisation domain containing 10	-2.7235	-1.20203	0.430303
A_23_P30655	NM_004556	NFKBIE	4794	nuclear factor of kappa light polypeptide gene enhancer in B-cells inhibitor, epsilon	-2.72227	-1.1963	0.430303
A_23_P424582	NM_030652	EGFL8	80864	EGF-like-domain, multiple 8	-2.72464	-1.19555	0.430303
A_23_P57293	NA	NA	NA	NA	-2.72449	-1.17154	0.430303
A_23_P212089	NM_031419	NFKBIZ	64332	nuclear factor of kappa light polypeptide gene enhancer in B-cells inhibitor, zeta	3.16467	1.25053	0.430303
A_23_P69141	NM_016141	DYNC1LI1	51143	dynein, cytoplasmic 1, light intermediate chain 1	3.16194	1.34483	0.430303
A_23_P16469	NM_001005377	PLAUR	5329	plasminogen activator, urokinase receptor	3.16906	1.42524	0.430303
A_23_P201711	NM_014624	S100A6	6277	S100 calcium binding protein A6	3.16415	1.47937	0.430303
A_24_P410453	NM_033071	SYNE1	23345	spectrin repeat containing, nuclear envelope 1	3.16827	1.49835	0.430303
A_24_P239731	NM_004776	B4GALT5	9334	UDP-Gal:betaGlcNAc beta 1,4- galactosyltransferase, polypeptide 5	3.1643	1.51139	0.430303
A_23_P153964	NM_002193	INHBB	3625	inhibin, beta B	3.16454	1.66386	0.430303
A_23_P27584	NM_001020818	MYADM	91663	myeloid-associated differentiation marker	3.16154	1.91834	0.430303
A_24_P410196	XM_001127731	NA	NA	NA	-2.70069	-1.36744	0.437133
A_23_P354151	NM_005546	ITK	3702	IL2-inducible T-cell kinase	-2.70448	-1.35088	0.437133
A_24_P362931	NM_003615	SLC4A7	9497	solute carrier family 4, sodium bicarbonate cotransporter, member 7	-2.7014	-1.34842	0.437133
A_32_P45375	AF037219	UBE3A	7337	ubiquitin protein ligase E3A	-2.70481	-1.32896	0.437133
A_24_P395042	NM_003754	EIF3F	8665	eukaryotic translation initiation factor 3, subunit F	-2.70371	-1.30918	0.437133
A_23_P21800	BC032451	IGK@	50802	immunoglobulin kappa locus	-2.70371	-1.30157	0.437133
A_23_P105423	NA	NA	NA	NA	-2.70094	-1.25572	0.437133
A_23_P259451	NM_007080	LSM6	11157	LSM6 homolog, U6 small nuclear RNA associated (S. cerevisiae)	-2.70413	-1.25303	0.437133
A_23_P54956	NM_032478	MRPL38	64978	mitochondrial ribosomal protein L38	-2.70026	-1.23836	0.437133
A_23_P150092	NM_012247	SEPHS1	22929	selenophosphate synthetase 1	-2.69939	-1.19276	0.437133
A_24_P501350	NA	NA	NA	NA	-2.70102	-1.18521	0.437133
A_24_P549927	NA	NA	NA	NA	-2.70224	-1.18404	0.437133
A_23_P343843	NM_145039	CENPBD1	92806	CENPB DNA-binding domains containing 1	3.14828	1.28148	0.437133
A_24_P221885	NM_001039141	TRIOBP	11078	TRIO and F-actin binding protein	3.14836	1.28217	0.437133
A_23_P91283	NM_020356	CASS4	57091	Cas scaffolding protein family member 4	3.15148	1.35592	0.437133
A_23_P119222	NM_020415	RETN	56729	resistin	3.15113	1.5481	0.437133
A_24_P926058	Y10152	CRHR2	1395	corticotropin releasing hormone receptor 2	-2.69764	-1.57979	0.444887
A_24_P110101	NA	NA	NA	NA	-2.69533	-1.57683	0.444887
A_24_P356721	NM_000979	RPL18	6141	ribosomal protein L18	-2.69652	-1.39868	0.444887
A_23_P341325	NM_080746	RPL10L	140801	ribosomal protein L10-like	-2.69636	-1.39052	0.444887
A_24_P671875	NA	NA	NA	NA	-2.69187	-1.38805	0.444887
A_23_P60977	NM_014387	LAT	27040	linker for activation of T cells	-2.69405	-1.37215	0.444887
A_23_P157495	NM_005605	PPP3CC	5533	protein phosphatase 3 (formerly 2B), catalytic subunit, gamma isoform	-2.69109	-1.36932	0.444887
A_24_P315184	AB209471	RPL12	6136	ribosomal protein L12	-2.68966	-1.35959	0.444887
A_24_P58187	NA	NA	NA	NA	-2.69762	-1.31633	0.444887
A_24_P402588	NM_138553	NA	NA	NA	-2.69013	-1.31456	0.444887
A_32_P49654	BC020336	RPS2	6187	ribosomal protein S2	-2.69646	-1.30127	0.444887
A_24_P98914	NM_000289	PFKM	5213	phosphofructokinase, muscle	-2.69615	-1.27094	0.444887
A_23_P336218	BC024231	MGC27345	157247	hypothetical protein MGC27345	-2.69036	-1.26771	0.444887
A_23_P321485	NM_173827	COX18	285521	COX18 cytochrome c oxidase assembly homolog (S. cerevisiae)	-2.6966	-1.24521	0.444887
A_23_P102706	NM_014723	SNPH	9751	syntaphilin	-2.69459	-1.24359	0.444887
A_23_P17152	NA	NA	NA	NA	-2.69189	-1.2396	0.444887
A_24_P194508	NM_001006683	SPIN2B	474343	spindlin family, member 2B	-2.68984	-1.23528	0.444887
A_23_P21776	NA	NA	NA	NA	-2.69413	-1.22738	0.444887
A_24_P332971	NM_198486	RPL7L1	285855	ribosomal protein L7-like 1	-2.68956	-1.21869	0.444887
A_32_P95573	AF143879	NA	NA	NA	-2.69233	-1.19972	0.444887
A_24_P320597	AK023593	PEX3	8504	peroxisomal biogenesis factor 3	-2.69787	-1.12708	0.444887
A_24_P285032	NM_006123	IDS	3423	iduronate 2-sulfatase	3.14309	1.31231	0.444887
A_32_P50264	BF513091	NA	NA	NA	3.13523	1.36794	0.444887
A_23_P55936	NM_004107	FCGRT	2217	Fc fragment of IgG, receptor, transporter, alpha	3.14482	1.38743	0.444887
A_24_P97770	NM_001031711	ERGIC1	57222	endoplasmic reticulum-golgi intermediate compartment (ERGIC) 1	3.13708	1.42049	0.444887
A_32_P63113	NA	NA	NA	NA	3.13784	1.44066	0.444887
A_23_P873	BC031655	C1orf38	9473	chromosome 1 open reading frame 38	3.13861	1.47689	0.444887
A_24_P691775	XR_015431	NA	NA	NA	3.14253	1.48623	0.444887
A_24_P89701	NM_000883	IMPDH1	3614	IMP (inosine monophosphate) dehydrogenase 1	3.14184	1.51286	0.444887
A_23_P46606	NM_014873	LPGAT1	9926	lysophosphatidylglycerol acyltransferase 1	3.14638	1.5149	0.444887
A_23_P203743	NM_012296	GAB2	9846	GRB2-associated binding protein 2	3.14136	1.51856	0.444887
A_24_P226108	NM_019027	RBM47	54502	RNA binding motif protein 47	3.14058	1.5786	0.444887
A_23_P135769	NM_001101	ACTB	60	actin, beta	3.14554	1.58424	0.444887
A_32_P52785	NM_015345	DAAM2	23500	dishevelled associated activator of morphogenesis 2	3.14129	2.03268	0.444887
A_32_P135818	NM_001006	RPS3A	6189	ribosomal protein S3A	-2.67689	-1.68619	0.452845
A_32_P71171	NA	NA	NA	NA	-2.67884	-1.49048	0.452845
A_24_P50157	XR_017483	NA	NA	NA	-2.6747	-1.36965	0.452845
A_23_P140884	BC014971	NA	NA	NA	-2.6745	-1.35518	0.452845
A_32_P185881	CR602867	NA	NA	NA	-2.67837	-1.34969	0.452845
A_32_P160471	CB114618	NA	NA	NA	-2.6776	-1.33579	0.452845
A_24_P899020	NA	NA	NA	NA	-2.67835	-1.33516	0.452845
A_23_P121527	NM_015990	KLHL5	51088	kelch-like 5 (Drosophila)	-2.6764	-1.14264	0.452845
A_23_P141126	NM_000154	GALK1	2584	galactokinase 1	3.11911	1.33162	0.452845
A_32_P132545	AL582976	NA	NA	NA	3.11933	1.35177	0.452845
A_24_P298228	XR_018407	NA	NA	NA	-2.6798	-1.34342	0.455294
A_23_P368934	AB046765	FBRSL1	57666	fibrosin-like 1	-2.68391	-1.32429	0.455294
A_32_P159574	BC028022	NA	NA	NA	-2.68375	-1.3198	0.455294
A_24_P274219	NM_004438	EPHA4	2043	EPH receptor A4	-2.68202	-1.31134	0.455294
A_23_P11926	AK024925	NA	NA	NA	-2.6804	-1.28255	0.455294
A_23_P87351	NM_001033	RRM1	6240	ribonucleotide reductase M1	-2.6844	-1.27511	0.455294
A_32_P81334	NM_199190	LARP4	113251	La ribonucleoprotein domain family, member 4	-2.68203	-1.2681	0.455294
A_23_P99204	CR620831	C12orf47	51275	chromosome 12 open reading frame 47	-2.68042	-1.18857	0.455294
A_24_P294842	NM_000332	ATXN1	6310	ataxin 1	3.12445	1.24247	0.455294
A_24_P100742	NM_014189	ADD1	118	adducin 1 (alpha)	3.12575	1.32478	0.455294
A_24_P336577	NM_019099	C1orf183	55924	chromosome 1 open reading frame 183	3.12729	1.43432	0.455294
A_24_P298616	NA	NA	NA	NA	-2.68702	-1.65696	0.458018
A_24_P281853	NA	NA	NA	NA	-2.68722	-1.45594	0.458018
A_24_P497437	AK127309	LOC283788	283788	FSHD region gene 1 pseudogene	-2.687	-1.36141	0.458018
A_32_P6972	NA	NA	NA	NA	-2.68495	-1.29457	0.458018
A_23_P502035	NM_000155	GALT	2592	galactose-1-phosphate uridylyltransferase	-2.68612	-1.29429	0.458018
A_23_P212339	NM_024513	FYCO1	79443	FYVE and coiled-coil domain containing 1	-2.68747	-1.25663	0.458018
A_24_P7950	NM_006113	VAV3	10451	vav 3 guanine nucleotide exchange factor	3.13268	1.29899	0.458018
A_23_P140511	NM_006660	CLPX	10845	ClpX caseinolytic peptidase X homolog (E. coli)	3.1308	1.3036	0.458018
A_23_P161424	NM_032812	PLXDC2	84898	plexin domain containing 2	3.12852	1.3541	0.458018
A_23_P502312	NM_078481	CD97	976	CD97 molecule	3.13387	1.63244	0.458018
A_23_P87049	NM_003105	SORL1	6653	sortilin-related receptor, L(DLR class) A repeats-containing	3.12993	2.08802	0.458018
A_32_P48825	NM_080747	KRT72	140807	keratin 72	-2.66972	-1.81045	0.493322
A_23_P167168	NM_144646	IGJ	3512	immunoglobulin J polypeptide, linker protein for immunoglobulin alpha and mu polypeptides	-2.66897	-1.78666	0.493322
A_24_P383569	XR_017687	NA	NA	NA	-2.66729	-1.48502	0.493322
A_24_P418106	NA	NA	NA	NA	-2.66907	-1.48449	0.493322
A_23_P149368	NM_052938	FCRL1	115350	Fc receptor-like 1	-2.66822	-1.48363	0.493322
A_24_P761818	XM_928025	NA	NA	NA	-2.67211	-1.38317	0.493322
A_24_P238996	NA	NA	NA	NA	-2.67309	-1.37625	0.493322
A_23_P155027	NM_014941	MORC2	22880	MORC family CW-type zinc finger 2	-2.66577	-1.35088	0.493322
A_24_P229833	XR_019079	NA	NA	NA	-2.67015	-1.33851	0.493322
A_24_P396753	NM_021643	TRIB2	28951	tribbles homolog 2 (Drosophila)	-2.67166	-1.32973	0.493322
A_23_P57521	NM_016091	EIF3L	51386	eukaryotic translation initiation factor 3, subunit L	-2.67343	-1.29638	0.493322
A_23_P29803	NM_006232	POLR2H	5437	polymerase (RNA) II (DNA directed) polypeptide H	-2.66766	-1.29443	0.493322
A_23_P108641	NM_032822	FAM136A	84908	family with sequence similarity 136, member A	-2.66788	-1.28128	0.493322
A_24_P391811	AB014594	DOCK10	55619	dedicator of cytokinesis 10	-2.66961	-1.2806	0.493322
A_24_P4795	NM_054016	SFRS13A	10772	splicing factor, arginine/serine-rich 13A	-2.67201	-1.26392	0.493322
A_24_P255516	CR613982	MIA3	375056	melanoma inhibitory activity family, member 3	-2.67153	-1.22565	0.493322
A_23_P356965	NA	NA	NA	NA	-2.6707	-1.22252	0.493322
A_23_P71188	NA	NA	NA	NA	-2.67215	-1.21811	0.493322
A_23_P56865	NM_006773	DDX18	8886	DEAD (Asp-Glu-Ala-Asp) box polypeptide 18	-2.67317	-1.21467	0.493322
A_23_P76658	NM_052818	N4BP2L1	90634	NEDD4 binding protein 2-like 1	-2.67032	-1.20988	0.493322
A_23_P92349	NM_001004356	FGFRL1	53834	fibroblast growth factor receptor-like 1	-2.66964	-1.15855	0.493322
A_24_P256073	NA	NA	NA	NA	-2.66921	-1.14769	0.493322
A_23_P58382	NM_194282	LIN54	132660	lin-54 homolog (C. elegans)	3.11543	1.19441	0.493322
A_24_P50890	NM_002855	PVRL1	5818	poliovirus receptor-related 1 (herpesvirus entry mediator C)	3.11813	1.34255	0.493322
A_32_P213509	NA	NA	NA	NA	-2.65843	-1.41019	0.50076
A_23_P115460	NM_000983	RPL22	6146	ribosomal protein L22	-2.65931	-1.40178	0.50076
A_24_P95038	NM_021130	PPIA	5478	peptidylprolyl isomerase A (cyclophilin A)	-2.65849	-1.38988	0.50076
A_23_P217135	NA	NA	NA	NA	-2.65812	-1.33514	0.50076
A_32_P162862	AY831680	NA	NA	NA	-2.65761	-1.32208	0.50076
A_23_P5415	NM_021824	NIF3L1	60491	NIF3 NGG1 interacting factor 3-like 1 (S. pombe)	-2.65389	-1.31304	0.50076
A_23_P66454	NM_001042471	GSDMB	55876	gasdermin B	-2.65391	-1.29193	0.50076
A_32_P57140	NM_032776	JMJD1C	221037	jumonji domain containing 1C	-2.65646	-1.25926	0.50076
A_23_P250353	NM_017912	HERC6	55008	hect domain and RLD 6	-2.65866	-1.2559	0.50076
A_24_P110558	NM_001007189	C5orf53	492311	chromosome 5 open reading frame 53	-2.65494	-1.23829	0.50076
A_23_P351286	AK026467	CD22	933	CD22 molecule	-2.65394	-1.22426	0.50076
A_23_P207445	NM_002758	MAP2K6	5608	mitogen-activated protein kinase kinase 6	3.10214	1.30032	0.50076
A_24_P336276	NM_013272	SLCO3A1	28232	solute carrier organic anion transporter family, member 3A1	3.10413	1.35048	0.50076
A_23_P55649	NM_001462	FPR2	2358	formyl peptide receptor 2	3.10196	1.67096	0.50076
A_32_P211253	NA	NA	NA	NA	-2.66336	-1.64915	0.504452
A_32_P184039	NA	NA	NA	NA	-2.66318	-1.54606	0.504452
A_23_P124642	NM_005739	RASGRP1	10125	RAS guanyl releasing protein 1 (calcium and DAG-regulated)	-2.66169	-1.40207	0.504452
A_24_P15823	XR_015255	NA	NA	NA	-2.66411	-1.38	0.504452
A_23_P136238	NM_053045	TMEM203	94107	transmembrane protein 203	-2.66308	-1.25455	0.504452
A_24_P75344	NM_052928	SMYD4	114826	SET and MYND domain containing 4	-2.66024	-1.24245	0.504452
A_32_P177024	NM_016038	SBDS	51119	Shwachman-Bodian-Diamond syndrome	-2.6606	-1.23864	0.504452
A_23_P258698	NM_005908	MANBA	4126	mannosidase, beta A, lysosomal	3.10818	1.3073	0.504452
A_24_P306355	XR_018781	NA	NA	NA	3.10915	1.33948	0.504452
A_23_P169529	NM_004504	AGFG1	3267	ArfGAP with FG repeats 1	3.10563	1.34894	0.504452
A_23_P345581	NM_005253	FOSL2	2355	FOS-like antigen 2	3.10719	1.36239	0.504452
A_23_P422809	NM_005734	HIPK3	10114	homeodomain interacting protein kinase 3	3.10711	1.41073	0.504452
A_23_P35399	NM_145869	ANXA11	311	annexin A11	3.10777	1.44952	0.504452
A_23_P374862	NM_000574	CD55	1604	CD55 molecule, decay accelerating factor for complement (Cromer blood group)	3.1091	1.55107	0.504452
A_23_P325438	NM_015171	XPO6	23214	exportin 6	3.10594	1.75281	0.504452
A_23_P169494	NM_000607	ORM1	5004	orosomucoid 1	3.10995	2.05722	0.504452
A_24_P53150	NM_032271	TRAF7	84231	TNF receptor-associated factor 7	-2.64428	-1.40293	0.509279
A_24_P587803	NA	NA	NA	NA	-2.64457	-1.3915	0.509279
A_24_P298962	XR_018720	NA	NA	NA	-2.64689	-1.34469	0.509279
A_23_P200866	NM_203401	STMN1	3925	stathmin 1	-2.64349	-1.33428	0.509279
A_24_P83183	NM_005663	WHSC2	7469	Wolf-Hirschhorn syndrome candidate 2	-2.64434	-1.30413	0.509279
A_23_P95027	NM_016466	ANKRD39	51239	ankyrin repeat domain 39	-2.64745	-1.19765	0.509279
A_24_P126628	NM_015257	TMEM194A	23306	transmembrane protein 194A	-2.64445	-1.1567	0.509279
A_24_P35400	NM_007101	SARDH	1757	sarcosine dehydrogenase	-2.64704	-1.15452	0.509279
A_23_P134008	BC005991	USP45	85015	ubiquitin specific peptidase 45	-2.64318	-1.15152	0.509279
A_24_P67806	NA	NA	NA	NA	-2.64549	-1.14102	0.509279
A_23_P4640	NM_152909	ZNF548	147694	zinc finger protein 548	-2.64305	-1.13831	0.509279
A_23_P77847	NM_002086	GRB2	2885	growth factor receptor-bound protein 2	3.09143	1.33965	0.509279
A_24_P82880	NM_003290	TPM4	7171	tropomyosin 4	3.0931	1.56116	0.509279
A_32_P111507	XR_016779	LOC440311	440311	glioma tumor suppressor candidate region gene 2 pseudogene	-2.64942	-1.43004	0.512718
A_24_P472081	NA	NA	NA	NA	-2.64891	-1.40971	0.512718
A_24_P37264	NM_014746	RNF144A	9781	ring finger protein 144A	-2.65074	-1.33953	0.512718
A_32_P107717	DB526586	NA	NA	NA	-2.65227	-1.32958	0.512718
A_32_P5542	AF131782	NA	NA	NA	-2.65107	-1.328	0.512718
A_23_P167509	NM_001037332	CYFIP2	26999	cytoplasmic FMR1 interacting protein 2	-2.64899	-1.25432	0.512718
A_23_P336929	NM_017592	MED29	55588	mediator complex subunit 29	-2.64981	-1.20139	0.512718
A_32_P95502	NA	NA	NA	NA	-2.65126	-1.19697	0.512718
A_23_P213102	NM_016081	PALLD	23022	palladin, cytoskeletal associated protein	3.09747	1.30422	0.512718
A_24_P143686	NA	NA	NA	NA	3.09499	1.32173	0.512718
A_23_P145376	NM_002754	MAPK13	5603	mitogen-activated protein kinase 13	3.09655	1.51279	0.512718
A_24_P190424	NM_005370	RAB8A	4218	RAB8A, member RAS oncogene family	3.09633	2.75694	0.512718
A_32_P188143	NA	NA	NA	NA	-2.64025	-1.38596	0.522909
A_24_P105933	NM_004624	VIPR1	7433	vasoactive intestinal peptide receptor 1	-2.6399	-1.27966	0.522909
A_24_P10137	NM_014059	C13orf15	28984	chromosome 13 open reading frame 15	-2.6388	-1.27293	0.522909
A_24_P241792	NM_198893	ZNF160	90338	zinc finger protein 160	-2.6416	-1.25699	0.522909
A_32_P453321	NM_001004307	NA	NA	NA	-2.63853	-1.24392	0.522909
A_24_P117782	NM_033129	SCRT2	85508	scratch homolog 2, zinc finger protein (Drosophila)	-2.6375	-1.48764	0.561373
A_24_P261734	NM_030674	SLC38A1	81539	solute carrier family 38, member 1	-2.63335	-1.47909	0.561373
A_24_P706312	NM_194247	HNRNPA3	220988	heterogeneous nuclear ribonucleoprotein A3	-2.63583	-1.38722	0.561373
A_23_P334414	NM_025228	TRAF3IP3	80342	TRAF3 interacting protein 3	-2.63101	-1.38669	0.561373
A_24_P852099	NA	NA	NA	NA	-2.63442	-1.37193	0.561373
A_24_P171601	NM_001012651	NA	NA	NA	-2.63553	-1.34524	0.561373
A_24_P161696	NA	NA	NA	NA	-2.6324	-1.34481	0.561373
A_23_P59153	NM_021177	LSM2	57819	LSM2 homolog, U6 small nuclear RNA associated (S. cerevisiae)	-2.63529	-1.33555	0.561373
A_24_P677783	BC045572	LOC152024	152024	hypothetical LOC152024	-2.63699	-1.33145	0.561373
A_24_P346368	NM_017994	C7orf42	55069	chromosome 7 open reading frame 42	-2.63805	-1.32341	0.561373
A_32_P64025	NA	NA	NA	NA	-2.63625	-1.32254	0.561373
A_23_P157715	NM_032902	PPP1R16A	84988	protein phosphatase 1, regulatory (inhibitor) subunit 16A	-2.63454	-1.3169	0.561373
A_32_P151317	BI818647	NA	NA	NA	-2.63728	-1.30929	0.561373
A_24_P84112	NA	NA	NA	NA	-2.63243	-1.30551	0.561373
A_32_P32207	NM_173473	C10orf104	119504	chromosome 10 open reading frame 104	-2.63122	-1.2524	0.561373
A_24_P861009	NM_001007246	BRWD1	54014	bromodomain and WD repeat domain containing 1	-2.63457	-1.24615	0.561373
A_23_P90601	NM_182915	STEAP3	55240	STEAP family member 3	3.08202	1.20577	0.561373
A_23_P22957	NM_016009	SH3GLB1	51100	SH3-domain GRB2-like endophilin B1	3.08547	1.40041	0.561373
A_23_P432591	NM_176816	CCDC125	202243	coiled-coil domain containing 125	3.08246	1.41366	0.561373
A_23_P379071	NM_145032	FBXL13	222235	F-box and leucine-rich repeat protein 13	3.08326	1.55194	0.561373
A_23_P210708	NM_001040022	SIRPA	140885	signal-regulatory protein alpha	3.08097	1.61289	0.561373
A_24_P929621	NA	NA	NA	NA	3.08198	2.37841	0.561373
A_24_P247153	NM_001028	RPS25	6230	ribosomal protein S25	-2.62793	-1.59553	0.56437
A_24_P271285	NM_052876	NACC1	112939	nucleus accumbens associated 1, BEN and BTB (POZ) domain containing	-2.61856	-1.55254	0.56437
A_24_P306469	NA	NA	NA	NA	-2.62084	-1.54641	0.56437
A_23_P126486	BC006312	CROCCL1	84809	ciliary rootlet coiled-coil, rootletin-like 1	-2.6201	-1.4551	0.56437
A_24_P931282	NA	NA	NA	NA	-2.61852	-1.40142	0.56437
A_24_P357760	BC052613	RPS6P6	728131	ribosomal protein S6 pseudogene 6	-2.62778	-1.37634	0.56437
A_23_P124078	AK021593	NA	NA	NA	-2.62616	-1.37014	0.56437
A_23_P336854	NA	NA	NA	NA	-2.62266	-1.36937	0.56437
A_24_P247920	AB051439	KIAA1652	85367	KIAA1652 protein	-2.62696	-1.36168	0.56437
A_24_P76358	XR_018444	NA	NA	NA	-2.62108	-1.3575	0.56437
A_23_P352266	NM_000633	BCL2	596	B-cell CLL/lymphoma 2	-2.62647	-1.33828	0.56437
A_24_P161813	NA	NA	NA	NA	-2.61928	-1.33641	0.56437
A_23_P152804	NM_198175	NME1	4830	non-metastatic cells 1, protein (NM23A) expressed in	-2.62434	-1.31332	0.56437
A_23_P27332	NM_003199	TCF4	6925	transcription factor 4	-2.62248	-1.30629	0.56437
A_23_P144999	NM_016340	RAPGEF6	51735	Rap guanine nucleotide exchange factor (GEF) 6	-2.62488	-1.30414	0.56437
A_23_P164228	NM_005175	ATP5G1	516	ATP synthase, H+ transporting, mitochondrial F0 complex, subunit C1 (subunit 9)	-2.62558	-1.28382	0.56437
A_23_P211207	NM_001112	ADARB1	104	adenosine deaminase, RNA-specific, B1 (RED1 homolog rat)	-2.62405	-1.28362	0.56437
A_23_P384024	NM_178335	CCDC50	152137	coiled-coil domain containing 50	-2.6185	-1.28262	0.56437
A_23_P76918	NM_012460	TIMM9	26520	translocase of inner mitochondrial membrane 9 homolog (yeast)	-2.62073	-1.27381	0.56437
A_23_P436179	NM_001152	SLC25A5	292	solute carrier family 25 (mitochondrial carrier; adenine nucleotide translocator), member 5	-2.61767	-1.26419	0.56437
A_24_P849801	NM_000983	RPL22	6146	ribosomal protein L22	-2.62028	-1.26287	0.56437
A_23_P152807	NM_018346	RSAD1	55316	radical S-adenosyl methionine domain containing 1	-2.62391	-1.25725	0.56437
A_23_P350704	NM_005399	PRKAB2	5565	protein kinase, AMP-activated, beta 2 non-catalytic subunit	-2.62635	-1.24702	0.56437
A_32_P137382	BX089701	NA	NA	NA	-2.62826	-1.23948	0.56437
A_32_P117422	NM_001003686	PMS2L3	5387	postmeiotic segregation increased 2-like 3	-2.62656	-1.23901	0.56437
A_24_P253755	NM_004278	PIGL	9487	phosphatidylinositol glycan anchor biosynthesis, class L	-2.62206	-1.23112	0.56437
A_24_P108242	NM_004287	GOSR2	9570	golgi SNAP receptor complex member 2	-2.61816	-1.22682	0.56437
A_24_P50818	AF465407	GTF3C3	9330	general transcription factor IIIC, polypeptide 3, 102kDa	-2.6252	-1.22116	0.56437
A_24_P236091	NM_001975	ENO2	2026	enolase 2 (gamma, neuronal)	-2.62817	-1.21082	0.56437
A_23_P87964	NM_001984	ESD	2098	esterase D/formylglutathione hydrolase	-2.62214	-1.20216	0.56437
A_24_P565556	NM_019109	ALG1	56052	asparagine-linked glycosylation 1, beta-1,4-mannosyltransferase homolog (S. cerevisiae)	-2.62029	-1.20148	0.56437
A_24_P387179	NM_003161	RPS6KB1	6198	ribosomal protein S6 kinase, 70kDa, polypeptide 1	-2.62397	-1.19403	0.56437
A_23_P419714	NM_152322	NA	NA	NA	-2.62938	-1.19226	0.56437
A_23_P503072	NM_148672	CCL28	56477	chemokine (C-C motif) ligand 28	-2.62114	-1.19001	0.56437
[truncated: 3,057 more rows]
