# Supplementary material for: The Peripheral Blood Transcriptome Identifies the Presence and Extent of Disease in Idiopathic Pulmonary Fibrosis
Source: PLoS One. 2012 Jun 22;7(6):e37708. doi: 10.1371/journal.pone.0037708 (PMC3382229; doi:10.1371/journal.pone.0037708)
Supplement: Table S8 — Validation of selected differentially-expressed genes by Reatime™ PCR. Primers utilized for PCR and differential expression by Realtime PCR using ΔΔ Ct method. (XLSX) [file pone.0037708.s008.xlsx]

## Sheet: All Primer Info
Table E8a: qPCR primers
OLIGO NAME	5' -> 3' SEQUENCE
DEF4 FWD1	GGTTTCAGGCTCAACAAGGGGC
DEF4 REV1	AATCGACACGCGTGCAGCAGT
DEF4 FWD2	ACTGCTGCACGCGTGTCGATT
DEF4 REV2	CCACCGATGATGGCGTTCCCA
CAMP FWD1	AGGCCCACGATGGATGGGGA
CAMP REV1	GCTGTGTCGTCCTGGGGCAC
CAMP FWD2	GCCCACGATGGATGGGGACC
CAMP REV2	CTGCTGTGTCGTCCTGGGGC
HLTF FWD1	ACTGGGGCTTTCCGGTGCCT
HLTF REV1	GCAGCGCAAAGTCTGCCAGC
HLTF FWD2	TGCCACACAGGCCTTCGCAG
HLTF REV2	AACCTGGCCACAGCTGCCTC
CEACAM6 FWD1	CACAGTCTCTGGAAGTGCTCCTGT
CEACAM6 REV1	CCCTGGCCAGCACTCCAATCG
CEACAM6 FWD2	GCCCATAACTCAGCCACTGGCC
CEACAM6 REV2	GGACAGGAGCACTTCCAGAGACTGT

## Sheet: qPCR Results
Table E8b: qPCR of fold changes comparing Mild (DLCO >65%) to Severe IPF(DLCO <35%)
Gene	qPCR Fold Change (Log2)
CEACAM6	1.93
DEF4	4.33
HLTF	2.49
CAMP	4.39
